# Supplementary material for: Glutamicibacter soli JF_198 stimulates the rhizosphere colonization of indigenous Paenibacillus sp. to suppress cucumber Fusarium
Source: Front Microbiol. 2026 May 26;17:1843711. doi: 10.3389/fmicb.2026.1843711 (PMC13246374; doi:10.3389/fmicb.2026.1843711)
Supplement: Supplementary file 2 [file Data_Sheet_2.xlsx]

## Sheet: Table S1
Table S1 Horizontal composition and differential analysis of microbial community on phyla
Species name	CK-Mean(%)	CK-Sd(%)	JF_198-Mean(%)	JF_198-Sd(%)	P_value	Lower ci	Upper ci	Effectsize	Fold Change	FDR-adjusted P value
p__Lentisphaerae	0.01334	0.002888	0.001668	0.002888	0.007763	0.005125	0.01822	0.01167	0.125037	0.271705
p__Elusimicrobia	0.2385	0.04196	0.09172	0.06792	0.03342	0.0188	0.2748	0.1468	0.38457	0.3962
p__Patescibacteria	3.34	0.4007	2.223	0.4614	0.03396	0.1374	2.097	1.117	0.665569	0.3962
p__Nitrospirae	0.5119	0.0901	0.3569	0.04044	0.05298	-0.003309	0.3133	0.155	0.697206	0.463575
p__Firmicutes	9.002	2.406	14.29	3.12	0.08067	-11.6	1.028	-5.288	1.58743	0.521062
p__Dadabacteria	0.04169	0.007642	0.03168	0.002888	0.1012	-0.003086	0.02311	0.01001	0.759894	0.521062
p__FBP	0	0	0.003335	0.002888	0.1161	-0.007964	0.001294	-0.003335	1	0.521062
p__Gemmatimonadetes	5.165	0.8722	3.992	0.5418	0.1191	-0.4729	2.819	1.173	0.772894	0.521062
p__Planctomycetes	1.211	0.4219	0.6454	0.3175	0.1373	-0.2808	1.412	0.5656	0.532948	0.533944
p__Latescibacteria	0.5003	0.3129	0.2001	0.1059	0.1907	-0.2293	0.8297	0.3002	0.39996	0.575346
p__Armatimonadetes	0.09839	0.02567	0.07004	0.01804	0.1926	-0.02194	0.07864	0.02835	0.711861	0.575346
p__Acidobacteria	8.568	3.147	5.28	2.119	0.2077	-2.794	9.37	3.288	0.616246	0.575346
p__FCPU426	0.03502	0.02181	0.01501	0.008665	0.2137	-0.01761	0.05763	0.02001	0.428612	0.575346
p__Halanaerobiaeota	0.003335	0.002888	0.008338	0.005777	0.2508	-0.01536	0.00535	-0.005003	2.50015	0.627
p__WS2	0.08171	0.08225	0.02335	0.007642	0.2882	-0.07405	0.1908	0.05836	0.285767	0.652094
p__Chloroflexi	16.71	2.521	13.92	3.159	0.2981	-3.689	9.269	2.79	0.833034	0.652094
p__Fibrobacteres	0.01668	0.01041	0.00667	0.01155	0.3276	-0.01491	0.03493	0.01001	0.39988	0.659167
p__Epsilonbacteraeota	0	0	0.003335	0.005777	0.3739	-0.0126	0.005925	-0.003335	1	0.659167
p__Kiritimatiellaeota	0	0	0.001668	0.002888	0.3739	-0.006297	0.002961	-0.001668	1	0.659167
p__Verrucomicrobia	0.8855	0.3063	0.6137	0.3809	0.39	-0.5117	1.055	0.2718	0.693055	0.659167
p__Proteobacteria	24.63	3.467	27.71	4.407	0.3955	-12.07	5.908	-3.08	1.12505	0.659167
p__Omnitrophicaeota	0.01334	0.005777	0.00667	0.01155	0.4216	-0.01403	0.02737	0.00667	0.5	0.670727
p__Entotheonellaeota	0.01668	0.02022	0.00667	0.007642	0.4676	-0.02464	0.04466	0.01001	0.39988	0.694296
p__Cyanobacteria	1.639	0.6711	1.281	0.4647	0.4892	-0.9505	1.666	0.358	0.781574	0.694296
p__Actinobacteria	21.61	2.675	23.24	2.926	0.5167	-7.985	4.725	-1.63	1.07543	0.694296
p__Dependentiae	0.1651	0.03043	0.1417	0.05061	0.5311	-0.07126	0.1181	0.0234	0.858268	0.694296
p__Bacteroidetes	4.429	0.5599	4.906	1.084	0.5356	-2.433	1.479	-0.477	1.1077	0.694296
p__Rokubacteria	0.4919	0.3322	0.3735	0.09364	0.5844	-0.4349	0.6717	0.1184	0.759301	0.7305
p__Spirochaetes	0.06504	0.02647	0.08505	0.05898	0.6203	-0.1236	0.08362	-0.02001	1.30766	0.748638
p__BRC1	0.04002	0.026	0.03002	0.02647	0.6647	-0.04948	0.06948	0.01	0.750125	0.765371
p__WPS-2	0.008338	0.002888	0.00667	0.005777	0.6779	-0.008685	0.01202	0.001668	0.799952	0.765371
p__Chlamydiae	0.1868	0.07756	0.1584	0.1107	0.7347	-0.1883	0.2451	0.0284	0.847966	0.795455
p__unclassified_k__norank_d__Bacteria	0.08004	0.04333	0.07004	0.02647	0.75	-0.07139	0.09139	0.01	0.875062	0.795455
p__Hydrogenedentes	0.01668	0.01259	0.01501	0.01501	0.8899	-0.02973	0.03307	0.00167	0.89988	0.9112
p__Deinococcus-Thermus	0.1851	0.07862	0.1934	0.09283	0.9112	-0.2033	0.1867	-0.0083	1.04484	0.9112

## Sheet: Table S2
Table S2 Horizontal composition and differential analysis of microbial communities on genus
Species name	CK-Mean(%)	CK-Sd(%)	JF_198-Mean(%)	JF_198-Sd(%)	P_value	Lower ci	Upper ci	Effectsize	Fold Change	FDR-adjusted P value
g__Polycyclovorans	0.1084	0.002888	0.05003	0.01001	0.0006304	0.04167	0.07507	0.05837	0.461531	0.307506
g__Vogesella	0.06003	0.005003	0.02335	0.005777	0.001143	0.02443	0.04893	0.03668	0.388972	0.307506
g__unclassified_o__Frankiales	0.005003	0	0.01834	0.002888	0.001324	-0.01797	-0.008708	-0.01334	3.6658	0.307506
g__norank_o__Bradymonadales	0.01501	0.005003	0.04502	0.005003	0.001826	-0.04135	-0.01867	-0.03001	2.99933	0.307506
g__Inquilinus	0.01167	0.002888	0	0	0.002192	0.007041	0.0163	0.01167	0	0.307506
g__norank_f__Rhodobacteraceae	0.08505	0.01324	0.2151	0.03124	0.00267	-0.1844	-0.07566	-0.13	2.5291	0.307506
g__Oligoflexus	0.003335	0.002888	0.01668	0.002888	0.004813	-0.01989	-0.006798	-0.01335	5.0015	0.307506
g__Pseudomonas	1.571	0.4942	5.887	1.244	0.005049	-6.462	-2.17	-4.316	3.74729	0.307506
g__Fluviicola	0.03502	0.008665	0.00667	0.002888	0.005785	0.01371	0.04299	0.02835	0.190463	0.307506
g__norank_o__Bacteroidetes_VC2.1_Bac22	0.03168	0.002888	0.01167	0.005777	0.005821	0.009657	0.03036	0.02001	0.368371	0.307506
g__Acidovorax	0.03168	0.01041	0.07504	0.01001	0.006516	-0.06651	-0.02021	-0.04336	2.36869	0.307506
g__Paenibacillus	0.3969	0.08331	0.7854	0.1004	0.00671	-0.5976	-0.1794	-0.3885	1.97884	0.307506
g__Alterococcus	0.01001	0	0.001668	0.002888	0.00749	0.003713	0.01297	0.008342	0.166633	0.307506
g__unclassified_f__Rhodocyclaceae	0.008338	0.002888	0	0	0.00749	0.003709	0.01297	0.008338	0	0.307506
g__unclassified_f__Solimonadaceae	0.008338	0.002888	0	0	0.00749	0.003709	0.01297	0.008338	0	0.307506
g__norank_f__Acetobacteraceae	0.008338	0.002888	0	0	0.00749	0.003709	0.01297	0.008338	0	0.307506
g__Georgfuchsia	0	0	0.008338	0.002888	0.00749	-0.01297	-0.003709	-0.008338	1	0.307506
g__Thalassobaculum	0.008338	0.002888	0	0	0.00749	0.003709	0.01297	0.008338	0	0.307506
g__norank_f__bacteriap25	0.2351	0.03502	0.1434	0.01155	0.01257	0.03259	0.1508	0.0917	0.609953	0.444744
g__norank_o__MVP-88	0.0567	0.01608	0.01501	0.005003	0.01277	0.0147	0.06868	0.04169	0.264727	0.444744
g__Rhodanobacter	0.05503	0.008665	0.02668	0.007642	0.01316	0.00983	0.04687	0.02835	0.484826	0.444744
g__unclassified_o__Micavibrionales	0.001668	0.002888	0.01167	0.002888	0.01324	-0.01655	-0.003455	-0.01	6.9964	0.444744
g__Thermoactinomyces	0.01167	0.002888	0.02501	0.005003	0.01613	-0.0226	-0.00408	-0.01334	2.1431	0.454348
g__Shimazuella	0.01834	0.002888	0.005003	0.005003	0.01613	0.004077	0.0226	0.01334	0.272792	0.454348
g__Paraclostridium	0.003335	0.002888	0.01001	0	0.01613	-0.0113	-0.002046	-0.006675	3.0015	0.454348
g__Skermanella	0.00667	0.002888	0	0	0.01613	0.002041	0.0113	0.00667	0	0.454348
g__norank_f__env.OPS_17	0.3168	0.05207	0.1384	0.05798	0.0166	0.05348	0.3033	0.1784	0.436869	0.454348
g__Thermobacillus	0.01501	0.005003	0.03168	0.005777	0.01944	-0.02892	-0.00442	-0.01667	2.11059	0.513077
g__unclassified_f__Paenibacillaceae	0.005003	0.005003	0.02001	0.005003	0.02131	-0.02635	-0.003665	-0.01501	3.9996	0.543038
g__norank_o__Candidatus_Magasanikbacteria	0.03502	0.01324	0.00667	0.002888	0.02227	0.006627	0.05007	0.02835	0.190463	0.543059
g__Pseudogulbenkiania	0	0	0.04502	0.02181	0.02325	-0.07998	-0.01006	-0.04502	1	0.543059
g__norank_c__Subgroup_15	0.03002	0.008665	0.005003	0.008665	0.02411	0.005374	0.04466	0.02502	0.166656	0.543059
g__unclassified_f__Bacillaceae	0.2301	0.07267	0.3986	0.04166	0.02529	-0.3028	-0.03423	-0.1685	1.73229	0.543059
g__Tepidanaerobacter	0.005003	0	0.01501	0.005003	0.02572	-0.01803	-0.001987	-0.01001	3.0002	0.543059
g__unclassified_f__Simkaniaceae	0.01001	0.005003	0	0	0.02572	0.00199	0.01803	0.01001	0	0.543059
g__norank_c__WWE3	0.4886	0.07255	0.2601	0.09184	0.02776	0.04089	0.4161	0.2285	0.532337	0.569851
g__Kribbella	0.03168	0.01041	0.01001	0.005003	0.03138	0.003156	0.04018	0.02167	0.315972	0.626752
g__norank_f__Phycisphaeraceae	0.1351	0.02501	0.0667	0.02755	0.03346	0.008755	0.128	0.0684	0.493708	0.634214
g__Curvibacter	0.01167	0.007642	0.02668	0.002888	0.03347	-0.02811	-0.001914	-0.01501	2.2862	0.634214
g__Candidatus_Alysiosphaera	0.1001	0.02501	0.1784	0.03619	0.03673	-0.1488	-0.007783	-0.0783	1.78222	0.678587
g__norank_o__S085	1.092	0.2024	0.6987	0.09679	0.03845	0.03367	0.7529	0.3933	0.639835	0.693038
g__norank_o__Actinomarinales	0.07671	0.02022	0.03502	0.01324	0.04042	0.002947	0.08043	0.04169	0.456525	0.703084
g__Tumebacillus	0.05503	0	0.09338	0.02256	0.04219	-0.07451	-0.002187	-0.03835	1.69689	0.703084
g__Adhaeribacter	0.04836	0.01041	0.02335	0.01041	0.04232	0.001411	0.04861	0.02501	0.482837	0.703084
g__norank_f__cvE6	0.04002	0.01501	0.01501	0	0.04471	0.0009493	0.04907	0.02501	0.375062	0.703084
g__norank_f__Limnochordaceae	0.03502	0.008665	0.01501	0.008665	0.04742	0.0003668	0.03965	0.02001	0.428612	0.703084
g__Clostridium_sensu_stricto_8	0.01668	0.007642	0.003335	0.002888	0.04742	0.0002494	0.02644	0.01335	0.19994	0.703084
g__AT-s3-44	0.003335	0.002888	0.01668	0.007642	0.04742	-0.02644	-0.0002494	-0.01335	5.0015	0.703084
g__norank_o__SS1-B-02-17	0.008338	0.002888	0.001668	0.002888	0.04742	0.000123	0.01322	0.00667	0.200048	0.703084
g__Nitrospira	0.5119	0.0901	0.3569	0.04044	0.05298	-0.003309	0.3133	0.155	0.697206	0.703084
g__norank_o__Rhodospirillales	0.04336	0.01041	0.02335	0.007642	0.05504	-0.0006907	0.04071	0.02001	0.538515	0.703084
g__Bhargavaea	0.05503	0.02181	0.09672	0.01608	0.0561	-0.08513	0.001746	-0.04169	1.75759	0.703084
g__unclassified_f__Gemmatimonadaceae	0.3102	0.06618	0.1801	0.05294	0.05649	-0.005751	0.266	0.1301	0.580593	0.703084
g__Vitellibacter	0	0	0.01167	0.007642	0.05724	-0.02392	0.00058	-0.01167	1	0.703084
g__Ammoniphilus	0.1684	0.04648	0.2768	0.05396	0.05782	-0.2226	0.005762	-0.1084	1.64371	0.703084
g__norank_f__Chitinophagaceae	0.2235	0.04728	0.1501	0.01501	0.06252	-0.006117	0.1529	0.0734	0.671588	0.703084
g__norank_f__SM2D12	0.1601	0.04095	0.08671	0.02845	0.06338	-0.006539	0.1533	0.07339	0.541599	0.703084
g__Litorilinea	0.0567	0.01444	0.02668	0.01444	0.0636	-0.002715	0.06275	0.03002	0.470547	0.703084
g__Legionella	0.06837	0.002888	0.1017	0.02256	0.06398	-0.06979	0.003128	-0.03333	1.48749	0.703084
g__norank_c__Subgroup_21	0.01501	0.008665	0.001668	0.002888	0.06468	-0.001299	0.02798	0.01334	0.111126	0.703084
g__norank_f__Bacillaceae	0.09172	0.02518	0.1534	0.03405	0.06512	-0.1296	0.006205	-0.06168	1.67248	0.703084
g__norank_f__Paenibacillaceae	0.00667	0.002888	0.01501	0.005003	0.06677	-0.0176	0.00092	-0.00834	2.25037	0.703084
g__norank_f__Thermoactinomycetaceae	0.00667	0.005777	0.01501	0	0.06677	-0.0176	0.0009204	-0.00834	2.25037	0.703084
g__norank_f__Sneathiellaceae	0.005003	0.005003	0.01334	0.002888	0.06677	-0.0176	0.000923	-0.008337	2.6664	0.703084
g__Cupriavidus	0.02668	0.01757	0.09005	0.04095	0.06945	-0.1348	0.008059	-0.06337	3.37519	0.703084
g__Luteolibacter	0.09672	0.02888	0.04669	0.02022	0.06986	-0.006483	0.1065	0.05003	0.482734	0.703084
g__Achromobacter	0.01001	0.005003	0.02001	0.005003	0.07048	-0.02134	0.001342	-0.01	1.999	0.703084
g__Porticoccus	0.005003	0.005003	0.01501	0.005003	0.07048	-0.02135	0.001335	-0.01001	3.0002	0.703084
g__norank_c__BD7-11	0.02668	0.01608	0.003335	0.005777	0.07712	-0.004044	0.05073	0.02334	0.125	0.703084
g__Actinophytocola	0.02835	0.02083	0	0	0.07788	-0.00504	0.06174	0.02835	0	0.703084
g__norank_f__UBA12409	0.03835	0.01259	0.02001	0.005003	0.07893	-0.003377	0.04006	0.01834	0.521773	0.703084
g__Rheinheimera	0.00667	0.002888	0.02501	0.01324	0.07893	-0.04006	0.003383	-0.01834	3.74963	0.703084
g__norank_o__Lineage_IV	0.0567	0.01041	0.02668	0.02022	0.08423	-0.006436	0.06648	0.03002	0.470547	0.703084
g__unclassified_o__Saccharimonadales	0.1267	0.04013	0.06837	0.02022	0.08766	-0.0137	0.1304	0.05833	0.539621	0.703084
g__Flavobacterium	0.7321	0.2563	1.182	0.2382	0.08971	-1.011	0.111	-0.4499	1.61453	0.703084
g__Longispora	0.05003	0.008665	0.03669	0.005777	0.09073	-0.003354	0.03003	0.01334	0.73336	0.703084
g__unclassified_f__Streptosporangiaceae	0.02501	0.008665	0.01334	0.002888	0.09126	-0.002971	0.02631	0.01167	0.533387	0.703084
g__norank_o__MBNT15	0.04336	0.005777	0.02501	0.01324	0.09265	-0.004806	0.04151	0.01835	0.576799	0.703084
g__unclassified_f__Sphingobacteriaceae	0.03335	0.01608	0.01167	0.005777	0.09292	-0.005709	0.04907	0.02168	0.349925	0.703084
g__Microbacterium	0.2485	0.06811	0.4853	0.1751	0.09442	-0.538	0.06437	-0.2368	1.95292	0.703084
g__Dokdonella	0.1251	0.05271	0.05503	0.01804	0.095	-0.01923	0.1594	0.07007	0.439888	0.703084
g__norank_f__Gemmatimonadaceae	2.895	0.3853	2.376	0.1673	0.09928	-0.1543	1.192	0.519	0.820725	0.703084
g__Brevibacillus	0.04836	0.01528	0.07004	0.008665	0.0994	-0.04984	0.006478	-0.02168	1.4483	0.703084
g__norank_o__Dadabacteriales	0.04169	0.007642	0.03168	0.002888	0.1012	-0.003086	0.02311	0.01001	0.759894	0.703084
g__unclassified_o__Chitinophagales	0.01334	0.007642	0.003335	0.002888	0.1012	-0.003091	0.0231	0.01001	0.25	0.703084
g__Stella	0.003335	0.002888	0.008338	0.002888	0.1012	-0.01155	0.001544	-0.005003	2.50015	0.703084
g__Gemmatirosa	0.003335	0.002888	0.008338	0.002888	0.1012	-0.01155	0.001544	-0.005003	2.50015	0.703084
g__Thermincola	0.001668	0.002888	0.00667	0.002888	0.1012	-0.01155	0.001545	-0.005002	3.9988	0.703084
g__norank_p__Spirochaetes	0.001668	0.002888	0.00667	0.002888	0.1012	-0.01155	0.001545	-0.005002	3.9988	0.703084
g__norank_o__Thalassobaculales	0.04169	0.005777	0.05336	0.007642	0.1024	-0.02703	0.003686	-0.01167	1.27992	0.703084
g__IS-44	0.1301	0.0737	0.03335	0.03216	0.1056	-0.03215	0.2256	0.09675	0.256341	0.703084
g__Ilumatobacter	0.09505	0.03043	0.1734	0.05798	0.1069	-0.1833	0.02661	-0.07835	1.8243	0.703084
g__norank_c__Elusimicrobia	0.1117	0.03688	0.04669	0.04013	0.1076	-0.02236	0.1524	0.06501	0.417995	0.703084
g__Propionicimonas	0.02835	0.02022	0.003335	0.005777	0.1084	-0.008694	0.05872	0.02501	0.117637	0.703084
g__Herpetosiphon	0.04169	0.01757	0.02001	0.005003	0.109	-0.007604	0.05096	0.02168	0.479971	0.703084
g__Rhodobacter	0.02668	0.005777	0.0567	0.02468	0.1095	-0.07065	0.01061	-0.03002	2.12519	0.703084
g__Chryseolinea	0.2068	0.09175	0.3535	0.08612	0.1135	-0.3484	0.05501	-0.1467	1.70938	0.703084
g__BIyi10	0.04002	0.01001	0.02335	0.01041	0.1161	-0.00648	0.03982	0.01667	0.583458	0.703084
g__unclassified_o__Solirubrobacterales	0.01834	0.01155	0.005003	0	0.1161	-0.005177	0.03185	0.01334	0.272792	0.703084
g__norank_p__Omnitrophicaeota	0.01001	0	0.003335	0.005777	0.1161	-0.002585	0.01594	0.006675	0.333167	0.703084
g__norank_f__Azospirillaceae	0.005003	0	0.001668	0.002888	0.1161	-0.001294	0.007964	0.003335	0.3334	0.703084
g__Taonella	0.005003	0	0.001668	0.002888	0.1161	-0.001294	0.007964	0.003335	0.3334	0.703084
g__Candidatus_Megaira	0	0	0.00667	0.005777	0.1161	-0.01593	0.00259	-0.00667	1	0.703084
g__norank_f__LH041	0.003335	0.002888	0	0	0.1161	-0.001294	0.007964	0.003335	0	0.703084
g__Gracilimonas	0.003335	0.002888	0	0	0.1161	-0.001294	0.007964	0.003335	0	0.703084
g__norank_f__Myxococcaceae	0.003335	0.002888	0	0	0.1161	-0.001294	0.007964	0.003335	0	0.703084
g__Candidatus_Nucleicultrix	0.003335	0.002888	0	0	0.1161	-0.001294	0.007964	0.003335	0	0.703084
g__Ruminiclostridium	0.003335	0.002888	0	0	0.1161	-0.001294	0.007964	0.003335	0	0.703084
g__Syntrophaceticus	0	0	0.003335	0.002888	0.1161	-0.007964	0.001294	-0.003335	1	0.703084
g__Rubrivirga	0	0	0.003335	0.002888	0.1161	-0.007964	0.001294	-0.003335	1	0.703084
g__Verticia	0.003335	0.002888	0	0	0.1161	-0.001294	0.007964	0.003335	0	0.703084
g__unclassified_o__Chthoniobacterales	0.003335	0.002888	0	0	0.1161	-0.001294	0.007964	0.003335	0	0.703084
g__unclassified_f__Sporolactobacillaceae	0	0	0.003335	0.002888	0.1161	-0.007964	0.001294	-0.003335	1	0.703084
g__Brevibacterium	0	0	0.003335	0.002888	0.1161	-0.007964	0.001294	-0.003335	1	0.703084
g__norank_p__FBP	0	0	0.003335	0.002888	0.1161	-0.007964	0.001294	-0.003335	1	0.703084
g__Baia	0	0	0.003335	0.002888	0.1161	-0.007964	0.001294	-0.003335	1	0.703084
g__BD1-7_clade	0	0	0.003335	0.002888	0.1161	-0.007964	0.001294	-0.003335	1	0.703084
g__Niastella	0.03002	0.01733	0.05503	0.01324	0.1179	-0.05997	0.009949	-0.02501	1.83311	0.703084
g__Oceanobacillus	0.1317	0.07493	0.2318	0.04648	0.1208	-0.2414	0.04124	-0.1001	1.76006	0.703084
g__norank_p__Armatimonadetes	0.06337	0.01444	0.04169	0.01259	0.1216	-0.00903	0.05239	0.02168	0.657882	0.703084
g__Panacagrimonas	0.01668	0.005777	0.005003	0.008665	0.1242	-0.005017	0.02837	0.01168	0.29994	0.703084
g__norank_o__Saccharimonadales	1.251	0.2486	0.8822	0.2155	0.1244	-0.1586	0.8962	0.3688	0.705196	0.703084
g__unclassified_o__Sphingobacteriales	0.03502	0.01733	0.01501	0.005003	0.127	-0.008904	0.04892	0.02001	0.428612	0.703084
g__Haliangium	0.7221	0.1638	0.5386	0.02755	0.1284	-0.08276	0.4498	0.1835	0.74588	0.703084
g__norank_o__NB1-j	0.1718	0.04728	0.1151	0.02001	0.1284	-0.0256	0.139	0.0567	0.669965	0.703084
g__Melghirimyces	0.005003	0.005003	0.01334	0.005777	0.1318	-0.02059	0.003913	-0.008337	2.6664	0.703084
g__Granulicella	0.008338	0.007642	0	0	0.1318	-0.003912	0.02059	0.008338	0	0.703084
g__MND1	1.184	0.2011	0.8688	0.2106	0.1341	-0.1516	0.782	0.3152	0.733784	0.703084
g__Cohnella	0.00667	0.002888	0.01834	0.01041	0.1347	-0.02899	0.005647	-0.01167	2.74963	0.703084
g__Sinibacillus	0.01334	0.007642	0.02335	0.005777	0.1447	-0.02537	0.005346	-0.01001	1.75037	0.703084
g__Bauldia	0.1284	0.03788	0.08838	0.007642	0.1473	-0.02192	0.102	0.04002	0.688318	0.703084
g__Parviterribacter	0.01334	0.002888	0.00667	0.005777	0.1481	-0.003683	0.01702	0.00667	0.5	0.703084
g__Sedimentibacter	0.008338	0.005777	0.001668	0.002888	0.1481	-0.003683	0.01702	0.00667	0.200048	0.703084
g__norank_f__Rhodospirillaceae	0.0517	0.01259	0.03335	0.01259	0.1489	-0.01019	0.04689	0.01835	0.645068	0.703084
g__norank_o__FCPU453	0.01167	0.007642	0.003335	0.002888	0.1518	-0.004761	0.02143	0.008335	0.285775	0.703084
g__norank_o__CCD24	0.3485	0.05511	0.2451	0.08549	0.1531	-0.05964	0.2664	0.1034	0.7033	0.703084
g__Rhodococcus	0.5153	0.156	0.9305	0.3777	0.1532	-1.07	0.2399	-0.4152	1.80574	0.703084
g__norank_f__Saccharimonadaceae	0.2018	0.09093	0.1067	0.02364	0.1546	-0.0555	0.2457	0.0951	0.528741	0.703084
g__norank_f__AB1	0.01167	0.01155	0	0	0.155	-0.006844	0.03018	0.01167	0	0.703084
g__Bacillus	6.792	2.441	10.84	3.22	0.1575	-10.53	2.429	-4.048	1.596	0.703084
g__Laceyella	0.01501	0.005003	0.02501	0.008665	0.1583	-0.02604	0.006039	-0.01	1.66622	0.703084
g__norank_o__Babeliales	0.01001	0.005003	0.005003	0	0.1583	-0.003013	0.01303	0.005007	0.4998	0.703084
g__unclassified_p__Lentisphaerae	0.005003	0.005003	0	0	0.1583	-0.003017	0.01302	0.005003	0	0.703084
g__Inhella	0.005003	0.005003	0	0	0.1583	-0.003017	0.01302	0.005003	0	0.703084
g__norank_f__Euzebyaceae	0	0	0.005003	0.005003	0.1583	-0.01302	0.003017	-0.005003	1	0.703084
g__Immundisolibacter	0	0	0.005003	0.005003	0.1583	-0.01302	0.003017	-0.005003	1	0.703084
g__Natronincola	0	0	0.005003	0.005003	0.1583	-0.01302	0.003017	-0.005003	1	0.703084
g__Thermomonospora	0.1034	0.04512	0.0567	0.01259	0.1593	-0.02839	0.1218	0.0467	0.548356	0.703084
g__norank_f__Caldilineaceae	0.2752	0.08266	0.1884	0.02845	0.1609	-0.05333	0.2269	0.0868	0.684593	0.703084
g__norank_c__Pla4_lineage	0.09839	0.05011	0.04169	0.02755	0.1611	-0.03496	0.1484	0.0567	0.423722	0.703084
g__unclassified_p__Chloroflexi	0.07671	0.02567	0.04669	0.01608	0.1613	-0.01854	0.07858	0.03002	0.608656	0.703084
g__Roseomonas	0.01834	0.01259	0.04836	0.02755	0.1613	-0.07858	0.01854	-0.03002	2.63686	0.703084
g__Lysobacter	0.09005	0.04095	0.1417	0.03255	0.1621	-0.1355	0.0322	-0.05165	1.57357	0.703084
g__Singulisphaera	0.04002	0.005003	0.02668	0.01259	0.1633	-0.008377	0.03506	0.01334	0.666667	0.703084
g__Nitrosococcus	0.01334	0.01155	0.001668	0.002888	0.1648	-0.007412	0.03076	0.01167	0.125037	0.703084
g__Aeromicrobium	0.1351	0.04333	0.08171	0.03331	0.166	-0.03422	0.141	0.05339	0.604811	0.703084
g__norank_f__Micropepsaceae	0.09672	0.02845	0.06504	0.01804	0.1786	-0.02232	0.08568	0.03168	0.672457	0.703084
g__norank_f__Longimicrobiaceae	0.2435	0.1076	0.1317	0.05061	0.1789	-0.07881	0.3024	0.1118	0.540862	0.703084
g__SWB02	0.1868	0.06792	0.1217	0.01757	0.1836	-0.04736	0.1776	0.0651	0.651499	0.703084
g__norank_c__TK10	0.8771	0.1174	0.6854	0.1707	0.1841	-0.1404	0.5238	0.1917	0.781439	0.703084
g__norank_f__Solimonadaceae	0.02335	0.01041	0.01334	0.002888	0.1841	-0.007307	0.02733	0.01001	0.571306	0.703084
g__Caldicoprobacter	0.02168	0.007642	0.01167	0.007642	0.1841	-0.007314	0.02733	0.01001	0.538284	0.703084
g__norank_f__Caulobacteraceae	0.01668	0.007642	0.00667	0.007642	0.1841	-0.007314	0.02733	0.01001	0.39988	0.703084
g__OM60NOR5_clade	0.003335	0.005777	0.02668	0.02468	0.1858	-0.06398	0.01729	-0.02334	8	0.703084
g__Nocardioides	2.024	0.4129	2.89	0.8531	0.1889	-2.385	0.6533	-0.866	1.42787	0.703084
g__Rubrobacter	0.01834	0.007642	0.01001	0.005003	0.189	-0.006312	0.02297	0.00833	0.545802	0.703084
g__Pseudoxanthomonas	0.03168	0.01259	0.05336	0.02022	0.19	-0.05986	0.0165	-0.02168	1.68434	0.703084
g__norank_c__Subgroup_11	0.0517	0.02888	0.02168	0.01608	0.1909	-0.02297	0.08301	0.03002	0.419342	0.703084
g__norank_f__Rhodocyclaceae	0	0	0.01834	0.02022	0.1912	-0.05075	0.01407	-0.01834	1	0.703084
g__norank_f__Latescibacteraceae	0.2368	0.1725	0.07504	0.04585	0.1916	-0.1244	0.4479	0.1618	0.316892	0.703084
g__Filomicrobium	0.02501	0.01001	0.04002	0.01324	0.1922	-0.04162	0.0116	-0.01501	1.60016	0.703084
g__Geitlerinema	0.03002	0.01324	0.01501	0.01001	0.1922	-0.0116	0.04162	0.01501	0.5	0.703084
g__Candidatus_Udaeobacter	0.2501	0.1315	0.1151	0.07093	0.1924	-0.1045	0.3745	0.135	0.460216	0.703084
g__Cytophaga	0.01167	0.01041	0.02335	0.007642	0.1926	-0.03238	0.009021	-0.01168	2.00086	0.703084
g__Marmoricola	0.6604	0.07554	1.011	0.3816	0.1939	-0.9742	0.273	-0.3506	1.53089	0.703084
g__Paracoccus	0.01167	0.01608	0.05837	0.04936	0.1942	-0.1299	0.03652	-0.0467	5.00171	0.703084
g__norank_c__OM190	0.3885	0.2151	0.1701	0.1128	0.1943	-0.1709	0.6077	0.2184	0.437838	0.703084
g__Ohtaekwangia	0.1167	0.05777	0.2001	0.0737	0.1979	-0.2335	0.06671	-0.0834	1.71465	0.703084
g__norank_f__Diplorickettsiaceae	0.07171	0.02567	0.04336	0.01894	0.1986	-0.02279	0.07949	0.02835	0.604658	0.703084
g__unclassified_f__Rhizobiaceae	0.3919	0.1119	0.5019	0.05349	0.1991	-0.3088	0.08881	-0.11	1.28068	0.703084
g__Pseudogracilibacillus	0.04336	0.01041	0.07838	0.03821	0.2004	-0.0985	0.02846	-0.03502	1.80766	0.703084
g__norank_f__Blfdi19	0.05503	0.02501	0.03002	0.01324	0.2005	-0.02035	0.07037	0.02501	0.545521	0.703084
g__Solibacillus	0.005003	0	0.01167	0.007642	0.2051	-0.01892	0.005583	-0.006667	2.3326	0.703084
g__Pseudorhodobacter	0.00667	0.007642	0	0	0.2051	-0.00558	0.01892	0.00667	0	0.703084
g__norank_f__MWH-CFBk5	0	0	0.00667	0.007642	0.2051	-0.01892	0.00558	-0.00667	1	0.703084
g__norank_o__Subgroup_2	0.00667	0.007642	0	0	0.2051	-0.00558	0.01892	0.00667	0	0.703084
g__Azoarcus	0.02335	0.005777	0.04169	0.02022	0.2053	-0.05205	0.01537	-0.01834	1.78544	0.703084
g__norank_f__unclassified_o__Gammaproteobacteria_Incertae_Sedis	0.05336	0.01528	0.03669	0.01155	0.2062	-0.01403	0.04737	0.01667	0.687594	0.703084
g__Pajaroellobacter	0.3218	0.03216	0.2735	0.04539	0.2066	-0.04087	0.1375	0.0483	0.849907	0.703084
g__Lysinibacillus	0.3302	0.09265	0.4219	0.05061	0.2068	-0.2609	0.07753	-0.0917	1.27771	0.703084
g__Subgroup_10	0.2535	0.09679	0.1651	0.03281	0.2085	-0.07542	0.2522	0.0884	0.651282	0.703084
g__norank_c__Subgroup_5	0.2001	0.05411	0.1317	0.05798	0.2097	-0.05873	0.1955	0.0684	0.658171	0.703084
g__Ensifer	0.04836	0.002888	0.07337	0.02888	0.2098	-0.07153	0.02151	-0.02501	1.51716	0.703084
g__Dechloromonas	0.01668	0.01259	0.005003	0.005003	0.2099	-0.01004	0.03339	0.01168	0.29994	0.703084
g__RB41	0.4402	0.203	0.2451	0.1004	0.21	-0.1679	0.5581	0.1951	0.556792	0.703084
g__norank_p__FCPU426	0.03502	0.02181	0.01501	0.008665	0.2137	-0.01761	0.05763	0.02001	0.428612	0.703084
g__Methylophaga	0.008338	0.007642	0.02501	0.01804	0.2144	-0.04808	0.01473	-0.01667	2.99952	0.703084
g__norank_o__Microtrichales	0.4436	0.04807	0.5436	0.1076	0.2153	-0.2889	0.08891	-0.1	1.22543	0.703084
g__Amaricoccus	0.02168	0.02468	0.04669	0.01608	0.2153	-0.07223	0.02221	-0.02501	2.1536	0.703084
g__Methylibium	0.005003	0.005003	0.05003	0.05294	0.2164	-0.1303	0.04021	-0.04503	10	0.703084
g__Gordonia	0.01334	0.002888	0.06837	0.06643	0.225	-0.1616	0.05156	-0.05503	5.12519	0.703084
g__norank_f__SS1-B-06-26	0.001668	0.002888	0.02835	0.03216	0.2257	-0.07844	0.02508	-0.02668	16.9964	0.703084
g__norank_c__Latescibacteria	0.2635	0.1542	0.1251	0.07004	0.2299	-0.1331	0.4099	0.1384	0.474763	0.703084
g__Conexibacter	0.04002	0.02293	0.02001	0.008665	0.2302	-0.01928	0.0593	0.02001	0.5	0.703084
g__norank_o__PeM15	0.008338	0.007642	0.001668	0.002888	0.2302	-0.006426	0.01977	0.00667	0.200048	0.703084
g__Micavibrio	0.001668	0.002888	0.008338	0.007642	0.2302	-0.01977	0.006426	-0.00667	4.9988	0.703084
g__Brevundimonas	0.001668	0.002888	0.008338	0.007642	0.2302	-0.01977	0.006426	-0.00667	4.9988	0.703084
g__unclassified_c__ABY1	0.008338	0.007642	0.001668	0.002888	0.2302	-0.006426	0.01977	0.00667	0.200048	0.703084
g__norank_f__27F-1492R	0.003335	0.002888	0.00667	0.002888	0.2302	-0.009882	0.003212	-0.003335	2	0.703084
g__Marinobacter	0.003335	0.002888	0.00667	0.002888	0.2302	-0.009882	0.003212	-0.003335	2	0.703084
g__Saprospira	0.003335	0.002888	0.00667	0.002888	0.2302	-0.009882	0.003212	-0.003335	2	0.703084
g__norank_c__vadinHA49	0.00667	0.002888	0.003335	0.002888	0.2302	-0.003212	0.009882	0.003335	0.5	0.703084
g__norank_f__Simkaniaceae	0.04669	0.03331	0.01668	0.01608	0.2326	-0.02928	0.0893	0.03001	0.35725	0.703084
g__unclassified_f__Blastocatellaceae	0.2651	0.08794	0.1518	0.1103	0.2363	-0.1128	0.3394	0.1133	0.572614	0.703084
g__norank_c__Parcubacteria	0.3318	0.1476	0.2118	0.02468	0.237	-0.1199	0.3599	0.12	0.638336	0.703084
g__norank_f__JG30-KF-AS9	0.1534	0.08041	0.08338	0.03405	0.2371	-0.06996	0.21	0.07002	0.543546	0.703084
g__Novibacillus	0.02001	0.005003	0.03502	0.01804	0.2372	-0.04502	0.015	-0.01501	1.75012	0.703084
g__norank_f__Syntrophaceae	0.02001	0.01001	0.01167	0.002888	0.2378	-0.00836	0.02504	0.00834	0.583208	0.703084
g__Fontimonas	0.008338	0.01041	0	0	0.2378	-0.008349	0.02503	0.008338	0	0.703084
g__possible_genus_04	0.008338	0.01041	0	0	0.2378	-0.008349	0.02503	0.008338	0	0.703084
g__norank_o__Absconditabacteriales_SR1	0	0	0.008338	0.01041	0.2378	-0.02503	0.008349	-0.008338	1	0.703084
g__unclassified_c__Alphaproteobacteria	0.2335	0.03688	0.1834	0.0511	0.2411	-0.05092	0.1511	0.0501	0.785439	0.703084
g__Leptospira	0	0	0.01834	0.02311	0.2411	-0.05538	0.0187	-0.01834	1	0.703084
g__norank_o__Candidatus_Kaiserbacteria	0.4836	0.1235	0.3302	0.1523	0.2468	-0.1609	0.4677	0.1534	0.682796	0.703084
g__SM1A02	0.1434	0.06811	0.08838	0.01757	0.2468	-0.05773	0.1678	0.05502	0.616318	0.703084
g__norank_o__C0119	0.4002	0.1351	0.2701	0.09842	0.2489	-0.1378	0.398	0.1301	0.674913	0.703084
g__Agromyces	0.5753	0.1601	0.7404	0.1395	0.2493	-0.5055	0.1753	-0.1651	1.28698	0.703084
g__Thermasporomyces	0.008338	0.002888	0.01334	0.005777	0.2508	-0.01536	0.005351	-0.005002	1.5999	0.703084
g__Nitrosomonas	0.00667	0.002888	0.01167	0.005777	0.2508	-0.01535	0.005353	-0.005	1.74963	0.703084
g__unclassified_o__Betaproteobacteriales	0.008338	0.002888	0.003335	0.005777	0.2508	-0.00535	0.01536	0.005003	0.399976	0.703084
g__Halocella	0.003335	0.002888	0.008338	0.005777	0.2508	-0.01536	0.00535	-0.005003	2.50015	0.703084
g__Sporichthya	0.003335	0.002888	0.008338	0.005777	0.2508	-0.01536	0.00535	-0.005003	2.50015	0.703084
g__Gemmobacter	0.008338	0.01041	0.1334	0.1617	0.2523	-0.3848	0.1347	-0.1251	15.999	0.703084
g__Mycobacterium	0.4086	0.08316	0.5036	0.09093	0.2525	-0.2925	0.1025	-0.095	1.2325	0.703084
g__norank_c__Subgroup_6	6.137	2.755	3.575	1.869	0.2535	-2.775	7.899	2.562	0.582532	0.703084
g__Planifilum	0.008338	0.007642	0.02001	0.01324	0.2564	-0.03618	0.01283	-0.01167	2.39986	0.703084
g__Quadrisphaera	0.001668	0.002888	0.01501	0.01733	0.2588	-0.0415	0.01482	-0.01334	8.9988	0.703084
g__norank_o__SAR202_clade	0.04502	0.02181	0.02835	0.002888	0.2594	-0.0186	0.05194	0.01667	0.62972	0.703084
g__norank_c__Kazania	0.03669	0.01757	0.02001	0.01324	0.2594	-0.01859	0.05195	0.01668	0.54538	0.703084
g__norank_c__JG30-KF-CM66	0.9355	0.1556	0.7671	0.1592	0.2601	-0.1884	0.5252	0.1684	0.819989	0.703084
g__norank_o__Xanthomonadales	0.04002	0.03043	0.01501	0.01324	0.2617	-0.02819	0.07821	0.02501	0.375062	0.703084
g__Dactylosporangium	0.03168	0.02888	0.01001	0	0.2635	-0.02462	0.06796	0.02167	0.315972	0.703084
g__Confluentibacter	0.003335	0.002888	0.03168	0.03788	0.2658	-0.08924	0.03255	-0.02834	9.49925	0.703084
g__norank_c__Sericytochromatia	0.08505	0.03777	0.05336	0.02083	0.2722	-0.03745	0.1008	0.03169	0.627396	0.703084
g__unclassified_f__Family_XI_o__Clostridiales	0.01001	0.005003	0.01668	0.007642	0.2746	-0.02131	0.007972	-0.00667	1.66633	0.703084
g__norank_c__Subgroup_22	0.04336	0.03755	0.01501	0.01001	0.275	-0.03394	0.09064	0.02835	0.346172	0.703084
g__Thauera	0.003335	0.005777	0.02335	0.02755	0.2857	-0.06514	0.02511	-0.02001	7.0015	0.703084
g__unclassified_o__Gaiellales	0.1167	0.06662	0.06837	0.01528	0.2876	-0.06123	0.1579	0.04833	0.585861	0.703084
g__Ferrovibrio	0.03002	0.01001	0.02001	0.01001	0.2879	-0.01268	0.0327	0.01001	0.666556	0.703084
g__norank_o__SAR324_cladeMarine_group_B	0.01001	0.005003	0.005003	0.005003	0.2879	-0.006335	0.01635	0.005007	0.4998	0.703084
g__Nitrococcus	0.005003	0.005003	0.01001	0.005003	0.2879	-0.01635	0.006335	-0.005007	2.0008	0.703084
g__norank_p__WS2	0.08171	0.08225	0.02335	0.007642	0.2882	-0.07405	0.1908	0.05836	0.285767	0.703084
g__Halomonas	0.03335	0.01041	0.04169	0.005777	0.292	-0.02742	0.01074	-0.00834	1.25007	0.703084
g__Methylophilus	0.02835	0.02364	0.01167	0.002888	0.292	-0.0215	0.05486	0.01668	0.41164	0.703084
g__Methyloceanibacter	0.01834	0.01608	0.03168	0.01041	0.2943	-0.04405	0.01737	-0.01334	1.72737	0.703084
g__norank_p__Chloroflexi	0.01167	0.005777	0.01834	0.007642	0.2943	-0.02203	0.008686	-0.00667	1.57155	0.703084
g__norank_o__JTB23	0.01334	0.005777	0.00667	0.007642	0.2943	-0.008686	0.02203	0.00667	0.5	0.703084
g__Lacunisphaera	0.03502	0.01324	0.02335	0.01041	0.2962	-0.01533	0.03867	0.01167	0.666762	0.703084
g__norank_o__Subgroup_7	0.03168	0.01608	0.02001	0.005003	0.2962	-0.01532	0.03866	0.01167	0.631629	0.703084
g__norank_o__211ds20	0.02168	0.01608	0.01001	0.005003	0.2962	-0.01532	0.03866	0.01167	0.461716	0.703084
g__Haloactinopolyspora	0.008338	0.01041	0.02001	0.01324	0.2962	-0.03867	0.01533	-0.01167	2.39986	0.703084
g__Subsaxibacter	0.01501	0.008665	0.03002	0.02001	0.2991	-0.04996	0.01994	-0.01501	2	0.703084
g__Geodermatophilus	0.1951	0.04333	0.1518	0.04728	0.3066	-0.0595	0.1461	0.0433	0.778063	0.703084
g__norank_f__AKYH767	0.3052	0.2584	0.1284	0.05036	0.3094	-0.2452	0.5988	0.1768	0.420708	0.703084
g__unclassified_f__Ktedonobacteraceae	0.03002	0.02001	0.01501	0.01001	0.3099	-0.02086	0.05088	0.01501	0.5	0.703084
g__norank_o__Acidobacteriales	0.0567	0.03619	0.03168	0.01041	0.3141	-0.03534	0.08538	0.02502	0.55873	0.703084
g__norank_o__R7C24	0.01834	0.007642	0.01001	0.01001	0.3153	-0.01186	0.02852	0.00833	0.545802	0.703084
g__Shinella	0.1084	0.03821	0.1417	0.03331	0.3181	-0.1146	0.04796	-0.0333	1.3072	0.703084
g__Opitutus	0.03835	0.002888	0.02668	0.01757	0.3196	-0.01687	0.04021	0.01167	0.695698	0.703084
g__Gracilibacillus	0.1284	0.05863	0.1834	0.06031	0.3204	-0.1898	0.07983	-0.055	1.42835	0.703084
g__norank_f__Oligoflexaceae	0.03168	0.01259	0.01834	0.01608	0.3211	-0.0194	0.04608	0.01334	0.578914	0.703084
g__Tychonema_CCAP_1459-11B	0.003335	0.002888	0.04169	0.05926	0.3256	-0.1335	0.05675	-0.03836	12.5007	0.703084
g__Clostridium_sensu_stricto_1	0.01334	0.005777	0.02168	0.01155	0.3262	-0.02904	0.01236	-0.00834	1.62519	0.703084
g__oc32	0.01167	0.01041	0.005003	0	0.3295	-0.01002	0.02335	0.006667	0.428706	0.703084
g__Crocinitomix	0.01001	0.008665	0.003335	0.005777	0.3295	-0.01002	0.02337	0.006675	0.333167	0.703084
g__Chryseobacterium	0.003335	0.002888	0.01001	0.01001	0.3295	-0.02338	0.01003	-0.006675	3.0015	0.703084
g__Caulobacter	0.003335	0.002888	0.01001	0.01001	0.3295	-0.02338	0.01003	-0.006675	3.0015	0.703084
g__unclassified_f__Sphingomonadaceae	0.1351	0.06147	0.09005	0.03608	0.3354	-0.0692	0.1593	0.04505	0.666543	0.703084
g__norank_f__BIrii41	0.6053	0.1581	0.5036	0.03688	0.3389	-0.1585	0.3619	0.1017	0.831984	0.703084
g__Methylobacillus	0.08004	0.026	0.05503	0.03043	0.3399	-0.03915	0.08917	0.02501	0.687531	0.703084
g__norank_f__Ardenticatenaceae	0.04669	0.007642	0.05336	0.007642	0.3453	-0.02399	0.01065	-0.00667	1.14286	0.703084
g__norank_f__37-13	0.04669	0.01444	0.03335	0.01608	0.3453	-0.0213	0.04798	0.01334	0.714286	0.703084
g__Galbibacter	0.001668	0.002888	0.008338	0.01041	0.3453	-0.02399	0.01065	-0.00667	4.9988	0.703084
g__Symbiobacterium	0.008338	0.01041	0.001668	0.002888	0.3453	-0.01065	0.02399	0.00667	0.200048	0.703084
g__Polyangium	0.05003	0.04772	0.1067	0.07852	0.3454	-0.204	0.09062	-0.05667	2.13272	0.703084
g__norank_f__KF-JG30-B3	0.03835	0.01041	0.03002	0.008665	0.3465	-0.01338	0.03004	0.00833	0.78279	0.703084
g__unclassified_f__Acetobacteraceae	0.02001	0.008665	0.01167	0.01041	0.3465	-0.01337	0.03005	0.00834	0.583208	0.703084
g__norank_o__Myxococcales	0.03835	0.005777	0.04836	0.01528	0.3486	-0.0362	0.01618	-0.01001	1.26102	0.703084
g__unclassified_f__Parachlamydiaceae	0.01001	0.008665	0.02501	0.02293	0.3486	-0.05429	0.02429	-0.015	2.4985	0.703084
g__Alkaliphilus	0.008338	0.005777	0.01334	0.005777	0.3486	-0.0181	0.008094	-0.005002	1.5999	0.703084
g__Cavicella	0.001668	0.002888	0.01167	0.01608	0.3486	-0.03619	0.01619	-0.01	6.9964	0.703084
g__Gottschalkia	0.008338	0.007642	0.003335	0.002888	0.3486	-0.008093	0.0181	0.005003	0.399976	0.703084
g__norank_o__Candidatus_Yanofskybacteria	0.003335	0.005777	0.008338	0.005777	0.3486	-0.0181	0.008093	-0.005003	2.50015	0.703084
g__norank_f__Cyclobacteriaceae	0.003335	0.005777	0.008338	0.005777	0.3486	-0.0181	0.008093	-0.005003	2.50015	0.703084
g__norank_f__Methylococcaceae	0.003335	0.002888	0.008338	0.007642	0.3486	-0.0181	0.008093	-0.005003	2.50015	0.703084
g__norank_f__Cryomorphaceae	0.00667	0.007642	0.001668	0.002888	0.3486	-0.008094	0.0181	0.005002	0.250075	0.703084
g__Pusillimonas	0.001668	0.002888	0.00667	0.007642	0.3486	-0.0181	0.008094	-0.005002	3.9988	0.703084
g__norank_f__Bacteriovoracaceae	0.00667	0.007642	0.001668	0.002888	0.3486	-0.008094	0.0181	0.005002	0.250075	0.703084
g__Stenotrophomonas	0.001668	0.002888	0.00667	0.007642	0.3486	-0.0181	0.008094	-0.005002	3.9988	0.703084
g__Phaseolibacter	0.08171	0.1286	0.003335	0.002888	0.3506	-0.1278	0.2846	0.07838	0.0408151	0.703084
g__norank_c__OLB14	0.3835	0.1271	0.2935	0.07576	0.3513	-0.1472	0.3272	0.09	0.765319	0.703084
g__norank_f__Xanthobacteraceae	0.4686	0.141	0.3819	0.02083	0.3514	-0.1418	0.3152	0.0867	0.814981	0.703084
g__Lacibacter	0.03168	0.02022	0.04502	0.008665	0.3528	-0.0486	0.02192	-0.01334	1.42109	0.703084
g__norank_f__Family_XVIII	0.01668	0.007642	0.03168	0.02364	0.3545	-0.05483	0.02483	-0.015	1.89928	0.703084
g__norank_c__KD4-96	2.326	0.714	1.638	0.89	0.3548	-1.141	2.517	0.688	0.704213	0.703084
g__norank_f__SC-I-84	0.3102	0.1239	0.2235	0.0729	0.355	-0.1437	0.3171	0.0867	0.720503	0.703084
g__norank_o__RCP2-54	0.02501	0.02293	0.01001	0.01001	0.3574	-0.02511	0.05511	0.015	0.40024	0.703084
g__norank_f__0319-6G20	0.1367	0.05011	0.1017	0.03057	0.3598	-0.05909	0.1291	0.035	0.743965	0.703084
g__Chujaibacter	0.001668	0.002888	0.02668	0.04196	0.3611	-0.09243	0.04241	-0.02501	15.9952	0.703084
g__norank_c__Gemmatimonadetes	1.219	0.3726	0.9455	0.2709	0.3619	-0.4649	1.012	0.2735	0.775636	0.703084
g__Arenimonas	0.1518	0.05755	0.2118	0.08406	0.3651	-0.2233	0.1033	-0.06	1.39526	0.703084
g__Paludibaculum	0.1034	0.04936	0.1584	0.07947	0.3659	-0.205	0.09496	-0.055	1.53191	0.703084
g__Algoriphagus	0.04169	0.02083	0.06837	0.04044	0.3671	-0.0996	0.04624	-0.02668	1.63996	0.703084
g__norank_f__Roseiflexaceae	0.5353	0.05571	0.5937	0.08256	0.3675	-0.2181	0.1013	-0.0584	1.1091	0.703084
g__IMCC26207	0.01668	0.007642	0.06837	0.08813	0.3687	-0.1935	0.09011	-0.05169	4.09892	0.703084
g__norank_f__Gemmataceae	0.2818	0.1555	0.1768	0.09093	0.3696	-0.1838	0.3938	0.105	0.627395	0.703084
g__norank_f__D05-2	0.02501	0.01001	0.01668	0.01041	0.3739	-0.01482	0.03148	0.00833	0.666933	0.703084
g__Waddlia	0.00667	0.002888	0.01001	0.005003	0.3739	-0.0126	0.00592	-0.00334	1.50075	0.703084
g__norank_f__Microtrichaceae	0.01167	0.007642	0.005003	0.008665	0.3739	-0.01185	0.02519	0.006667	0.428706	0.703084
g__Pseudohongiella	0.01334	0.02311	0	0	0.3739	-0.0237	0.05038	0.01334	0	0.703084
g__Methyloversatilis	0	0	0.01167	0.02022	0.3739	-0.04408	0.02074	-0.01167	1	0.703084
g__Gryllotalpicola	0.001668	0.002888	0.005003	0.005003	0.3739	-0.01259	0.005925	-0.003335	2.9994	0.703084
g__Erwinia	0.005003	0.005003	0.001668	0.002888	0.3739	-0.005925	0.01259	0.003335	0.3334	0.703084
g__unclassified_c__Bacilli	0.001668	0.002888	0.005003	0.005003	0.3739	-0.01259	0.005925	-0.003335	2.9994	0.703084
g__unclassified_f__Isosphaeraceae	0.005003	0.005003	0.001668	0.002888	0.3739	-0.005925	0.01259	0.003335	0.3334	0.703084
g__Marinoscillum	0.005003	0.005003	0.001668	0.002888	0.3739	-0.005925	0.01259	0.003335	0.3334	0.703084
g__Chitinimonas	0.005003	0.005003	0.001668	0.002888	0.3739	-0.005925	0.01259	0.003335	0.3334	0.703084
g__norank_f__Pseudonocardiaceae	0.005003	0.005003	0.001668	0.002888	0.3739	-0.005925	0.01259	0.003335	0.3334	0.703084
g__norank_f__Burkholderiaceae	0.005003	0.005003	0.001668	0.002888	0.3739	-0.005925	0.01259	0.003335	0.3334	0.703084
g__norank_o__Candidatus_Levybacteria	0.005003	0.005003	0.001668	0.002888	0.3739	-0.005925	0.01259	0.003335	0.3334	0.703084
g__Pelagibacterium	0.001668	0.002888	0.005003	0.005003	0.3739	-0.01259	0.005925	-0.003335	2.9994	0.703084
g__norank_o__Fimbriimonadales	0.00667	0.01155	0	0	0.3739	-0.01184	0.02518	0.00667	0	0.703084
g__norank_f__WD2101_soil_group	0.00667	0.01155	0	0	0.3739	-0.01184	0.02518	0.00667	0	0.703084
g__norank_f__Arenicellaceae	0.005003	0.008665	0	0	0.3739	-0.008887	0.01889	0.005003	0	0.703084
g__Mitsuaria	0.005003	0.008665	0	0	0.3739	-0.008887	0.01889	0.005003	0	0.703084
g__Candidatus_Xiphinematobacter	0.005003	0.008665	0	0	0.3739	-0.008887	0.01889	0.005003	0	0.703084
g__Hoppeia	0	0	0.005003	0.008665	0.3739	-0.01889	0.008887	-0.005003	1	0.703084
g__Amphibacillus	0.003335	0.005777	0	0	0.3739	-0.005925	0.0126	0.003335	0	0.703084
g__Helicobacter	0	0	0.003335	0.005777	0.3739	-0.0126	0.005925	-0.003335	1	0.703084
g__Echinicola	0.003335	0.005777	0	0	0.3739	-0.005925	0.0126	0.003335	0	0.703084
g__Candidatus_Captivus	0.003335	0.005777	0	0	0.3739	-0.005925	0.0126	0.003335	0	0.703084
g__unclassified_o__Bacteroidales	0.003335	0.005777	0	0	0.3739	-0.005925	0.0126	0.003335	0	0.703084
g__Microcoleus_PCC-7113	0	0	0.003335	0.005777	0.3739	-0.0126	0.005925	-0.003335	1	0.703084
g__Oleiphilus	0	0	0.003335	0.005777	0.3739	-0.0126	0.005925	-0.003335	1	0.703084
g__CENA533	0	0	0.003335	0.005777	0.3739	-0.0126	0.005925	-0.003335	1	0.703084
g__norank_f__Parachlamydiaceae	0	0	0.003335	0.005777	0.3739	-0.0126	0.005925	-0.003335	1	0.703084
g__Magnetospira	0.003335	0.005777	0	0	0.3739	-0.005925	0.0126	0.003335	0	0.703084
g__Elizabethkingia	0	0	0.003335	0.005777	0.3739	-0.0126	0.005925	-0.003335	1	0.703084
g__Camelimonas	0.003335	0.005777	0	0	0.3739	-0.005925	0.0126	0.003335	0	0.703084
g__norank_f__Phormidiaceae	0	0	0.003335	0.005777	0.3739	-0.0126	0.005925	-0.003335	1	0.703084
g__Desulfitibacter	0	0	0.001668	0.002888	0.3739	-0.006297	0.002961	-0.001668	1	0.703084
g__Ruminococcaceae_UCG-012	0	0	0.001668	0.002888	0.3739	-0.006297	0.002961	-0.001668	1	0.703084
g__Arcticibacter	0	0	0.001668	0.002888	0.3739	-0.006297	0.002961	-0.001668	1	0.703084
g__norank_o__Candidatus_Abawacabacteria	0.001668	0.002888	0	0	0.3739	-0.002961	0.006297	0.001668	0	0.703084
g__Bacteroides	0	0	0.001668	0.002888	0.3739	-0.006297	0.002961	-0.001668	1	0.703084
g__norank_f__Propionibacteriaceae	0.001668	0.002888	0	0	0.3739	-0.002961	0.006297	0.001668	0	0.703084
g__unclassified_p__Planctomycetes	0	0	0.001668	0.002888	0.3739	-0.006297	0.002961	-0.001668	1	0.703084
g__norank_f__AKIW781	0	0	0.001668	0.002888	0.3739	-0.006297	0.002961	-0.001668	1	0.703084
g__Sporacetigenium	0	0	0.001668	0.002888	0.3739	-0.006297	0.002961	-0.001668	1	0.703084
g__norank_f__Methylacidiphilaceae	0	0	0.001668	0.002888	0.3739	-0.006297	0.002961	-0.001668	1	0.703084
g__unclassified_c__Elusimicrobia	0.001668	0.002888	0	0	0.3739	-0.002961	0.006297	0.001668	0	0.703084
g__Actinopolymorpha	0.001668	0.002888	0	0	0.3739	-0.002961	0.006297	0.001668	0	0.703084
g__Escherichia-Shigella	0	0	0.001668	0.002888	0.3739	-0.006297	0.002961	-0.001668	1	0.703084
g__unclassified_f__Leptolyngbyaceae	0.001668	0.002888	0	0	0.3739	-0.002961	0.006297	0.001668	0	0.703084
g__unclassified_c__Clostridia	0	0	0.001668	0.002888	0.3739	-0.006297	0.002961	-0.001668	1	0.703084
g__Dietzia	0.001668	0.002888	0	0	0.3739	-0.002961	0.006297	0.001668	0	0.703084
g__Lactobacillus	0.001668	0.002888	0	0	0.3739	-0.002961	0.006297	0.001668	0	0.703084
g__unclassified_o__Gammaproteobacteria_Incertae_Sedis	0	0	0.001668	0.002888	0.3739	-0.006297	0.002961	-0.001668	1	0.703084
g__Parapedobacter	0.001668	0.002888	0	0	0.3739	-0.002961	0.006297	0.001668	0	0.703084
g__norank_o__CCM19a	0.001668	0.002888	0	0	0.3739	-0.002961	0.006297	0.001668	0	0.703084
g__UTCFX1	0.001668	0.002888	0	0	0.3739	-0.002961	0.006297	0.001668	0	0.703084
g__Microcoleus_Es-Yyy1400	0.001668	0.002888	0	0	0.3739	-0.002961	0.006297	0.001668	0	0.703084
g__Plasticicumulans	0.001668	0.002888	0	0	0.3739	-0.002961	0.006297	0.001668	0	0.703084
g__Clostridium_sensu_stricto_13	0	0	0.001668	0.002888	0.3739	-0.006297	0.002961	-0.001668	1	0.703084
g__Candidatus_Midichloria	0	0	0.001668	0.002888	0.3739	-0.006297	0.002961	-0.001668	1	0.703084
g__norank_o__Candidatus_Buchananbacteria	0.001668	0.002888	0	0	0.3739	-0.002961	0.006297	0.001668	0	0.703084
g__norank_o__TX1A-33	0.001668	0.002888	0	0	0.3739	-0.002961	0.006297	0.001668	0	0.703084
g__Candidatus_Renichlamydia	0	0	0.001668	0.002888	0.3739	-0.006297	0.002961	-0.001668	1	0.703084
g__Parasegetibacter	0	0	0.001668	0.002888	0.3739	-0.006297	0.002961	-0.001668	1	0.703084
g__Phreatobacter	0.001668	0.002888	0	0	0.3739	-0.002961	0.006297	0.001668	0	0.703084
g__Seohaeicola	0	0	0.001668	0.002888	0.3739	-0.006297	0.002961	-0.001668	1	0.703084
g__norank_p__Patescibacteria	0.001668	0.002888	0	0	0.3739	-0.002961	0.006297	0.001668	0	0.703084
g__norank_f__Peptococcaceae	0	0	0.001668	0.002888	0.3739	-0.006297	0.002961	-0.001668	1	0.703084
g__norank_o__MBA03	0	0	0.001668	0.002888	0.3739	-0.006297	0.002961	-0.001668	1	0.703084
g__unclassified_c__Dehalococcoidia	0.001668	0.002888	0	0	0.3739	-0.002961	0.006297	0.001668	0	0.703084
g__Bernardetia	0	0	0.001668	0.002888	0.3739	-0.006297	0.002961	-0.001668	1	0.703084
g__norank_f__UASB-TL25	0.001668	0.002888	0	0	0.3739	-0.002961	0.006297	0.001668	0	0.703084
g__Amphiplicatus	0	0	0.001668	0.002888	0.3739	-0.006297	0.002961	-0.001668	1	0.703084
g__norank_o__WCHB1-41	0	0	0.001668	0.002888	0.3739	-0.006297	0.002961	-0.001668	1	0.703084
g__norank_f__Cellvibrionaceae	0	0	0.001668	0.002888	0.3739	-0.006297	0.002961	-0.001668	1	0.703084
g__unclassified_p__Cyanobacteria	0.001668	0.002888	0	0	0.3739	-0.002961	0.006297	0.001668	0	0.703084
g__Verruc-01	0	0	0.001668	0.002888	0.3739	-0.006297	0.002961	-0.001668	1	0.703084
g__Defluviitalea	0.001668	0.002888	0	0	0.3739	-0.002961	0.006297	0.001668	0	0.703084
g__Gemmatimonas	0.4936	0.2182	0.3502	0.1214	0.3762	-0.2569	0.5437	0.1434	0.709481	0.705137
g__Reyranella	0.08338	0.04512	0.1117	0.02022	0.3769	-0.1076	0.05094	-0.02832	1.33965	0.705137
g__norank_c__Subgroup_17	0.06837	0.05207	0.03502	0.02647	0.3787	-0.06028	0.127	0.03335	0.512213	0.706715
g__Actinoplanes	0.03502	0.03502	0.01501	0.005003	0.3827	-0.0367	0.07672	0.02001	0.428612	0.712381
g__norank_f__B1-7BS	0.008338	0.002888	0.01834	0.01757	0.3855	-0.03854	0.01854	-0.01	2.19957	0.712896
g__Aeromonas	0.02335	0.002888	0.01668	0.01155	0.3869	-0.01241	0.02575	0.00667	0.714347	0.712896
g__Angustibacter	0.01834	0.01155	0.01167	0.002888	0.3869	-0.01241	0.02575	0.00667	0.636314	0.712896
g__unclassified_f__Nocardioidaceae	0.2318	0.03255	0.1934	0.06031	0.3873	-0.07146	0.1483	0.0384	0.83434	0.712896
g__norank_c__Subgroup_25	0.05503	0.03502	0.03002	0.02785	0.3878	-0.04671	0.09673	0.02501	0.545521	0.712896
g__Altererythrobacter	0.0667	0.02567	0.08671	0.02518	0.3897	-0.07765	0.03763	-0.02001	1.3	0.714611
g__Sulfurifustis	0.03002	0.01733	0.02001	0.005003	0.3911	-0.0189	0.03892	0.01001	0.666556	0.715403
g__norank_f__Isosphaeraceae	0.02335	0.02364	0.01001	0.005003	0.3931	-0.02539	0.05207	0.01334	0.428694	0.717286
g__norank_f__Blastocatellaceae	0.08171	0.06529	0.04336	0.02567	0.3973	-0.07411	0.1508	0.03835	0.530657	0.723022
g__norank_f__Magnetospiraceae	0.03335	0.007642	0.02501	0.01324	0.3982	-0.01617	0.03285	0.00834	0.749925	0.723022
g__norank_o__DS-100	0.1417	0.05863	0.09172	0.07116	0.4005	-0.09782	0.1978	0.04998	0.647283	0.725415
g__Archangium	0.03669	0.02931	0.02001	0.01001	0.4039	-0.03297	0.06633	0.01668	0.54538	0.729785
g__Tissierella	0.02001	0.01324	0.01001	0.01324	0.4069	-0.02001	0.04001	0.01	0.50025	0.733412
g__Lautropia	0.03002	0.02181	0.01834	0.002888	0.41	-0.02359	0.04695	0.01168	0.610926	0.737202
g__norank_f__Rhodothermaceae	0.0667	0.02256	0.05336	0.01155	0.4135	-0.02729	0.05397	0.01334	0.8	0.741691
g__norank_f__Lachnospiraceae	0.00667	0.007642	0.01167	0.005777	0.4169	-0.02036	0.01036	-0.005	1.74963	0.743586
g__Pseudactinotalea	0.003335	0.005777	0.008338	0.007642	0.4169	-0.02036	0.01035	-0.005003	2.50015	0.743586
g__Candidatus_Paracaedibacter	0.01334	0.005777	0.00667	0.01155	0.4216	-0.01403	0.02737	0.00667	0.5	0.743586
g__Anaeromyxobacter	0.00667	0.002888	0.01334	0.01259	0.4216	-0.02738	0.01404	-0.00667	2	0.743586
g__Alcanivorax	0.003335	0.002888	0.00667	0.005777	0.4216	-0.01369	0.007018	-0.003335	2	0.743586
g__Gillisia	0.003335	0.005777	0.00667	0.002888	0.4216	-0.01369	0.007018	-0.003335	2	0.743586
g__Pelagibius	0.00667	0.005777	0.003335	0.002888	0.4216	-0.007018	0.01369	0.003335	0.5	0.743586
g__norank_f__Amb-16S-1323	0.04669	0.01259	0.03835	0.01041	0.4267	-0.01785	0.03453	0.00834	0.821375	0.750789
g__OLB12	0.03002	0.02181	0.05837	0.05134	0.4284	-0.1178	0.06107	-0.02835	1.94437	0.75199
g__Sorangium	0.02668	0.01894	0.01668	0.005777	0.4309	-0.02174	0.04174	0.01	0.625187	0.752781
g__Bryobacter	0.1834	0.02468	0.1601	0.03907	0.431	-0.05078	0.09738	0.0233	0.872955	0.752781
g__norank_c__Actinobacteria	0.3902	0.1214	0.3035	0.123	0.4338	-0.1903	0.3637	0.0867	0.777806	0.752781
g__Sporosarcina	0.02668	0.005777	0.03835	0.02256	0.4342	-0.049	0.02566	-0.01167	1.43741	0.752781
g__Arenibacter	0.00667	0.002888	0.02001	0.02647	0.4345	-0.05602	0.02934	-0.01334	3	0.752781
g__norank_o__KF-JG30-C25	0.03002	0.008665	0.02501	0.005003	0.4353	-0.01103	0.02105	0.00501	0.833111	0.752781
g__unclassified_f__Nannocystaceae	0.1217	0.01757	0.1701	0.09532	0.4362	-0.2038	0.107	-0.0484	1.3977	0.752781
g__norank_f__Reyranellaceae	0.3469	0.08898	0.2935	0.05968	0.437	-0.1183	0.2251	0.0534	0.846065	0.752781
g__Chitinophaga	0.01834	0.01041	0.01001	0.01324	0.4395	-0.01867	0.03533	0.00833	0.545802	0.755327
g__mle1-7	0.01834	0.01528	0.03002	0.01804	0.4406	-0.04958	0.02622	-0.01168	1.63686	0.75546
g__norank_f__Desulfarculaceae	0.2568	0.1655	0.1751	0.02181	0.4443	-0.1859	0.3493	0.0817	0.681854	0.760041
g__Rubellimicrobium	0.01668	0.01608	0.008338	0.005777	0.4456	-0.01905	0.03573	0.008342	0.49988	0.760504
g__Rhodomicrobium	0.03335	0.04484	0.01167	0.005777	0.4529	-0.05079	0.09415	0.02168	0.349925	0.771182
g__Sporocytophaga	0.02335	0.01528	0.04169	0.03549	0.4572	-0.08028	0.0436	-0.01834	1.78544	0.773667
g__norank_f__Criblamydiaceae	0.00667	0.002888	0.01501	0.01733	0.4573	-0.0365	0.01982	-0.00834	2.25037	0.773667
g__norank_o__11-24	0.03002	0.03043	0.01501	0.008665	0.4575	-0.03571	0.06573	0.01501	0.5	0.773667
g__Sphingopyxis	0.01501	0.01324	0.02835	0.02518	0.4622	-0.05894	0.03226	-0.01334	1.88874	0.779778
g__norank_c__Gitt-GS-136	0.4903	0.1478	0.3652	0.2237	0.4644	-0.3047	0.5549	0.1251	0.74485	0.779778
g__unclassified_f__Micromonosporaceae	1.771	0.3727	1.494	0.4669	0.4672	-0.6806	1.235	0.277	0.843591	0.779778
g__Cellulomonas	0.03335	0.01608	0.02335	0.01444	0.4676	-0.02464	0.04464	0.01	0.70015	0.779778
g__norank_f__Entotheonellaceae	0.01668	0.02022	0.00667	0.007642	0.4676	-0.02464	0.04466	0.01001	0.39988	0.779778
g__Micromonospora	0.1801	0.09662	0.1334	0.02931	0.468	-0.1151	0.2085	0.0467	0.7407	0.779778
g__unclassified_c__Parcubacteria	0.01668	0.01155	0.01001	0.008665	0.4685	-0.01648	0.02982	0.00667	0.60012	0.779778
g__Cellulosimicrobium	0.07337	0.02845	0.1234	0.1057	0.4729	-0.2255	0.1254	-0.05003	1.68189	0.782646
g__unclassified_f__Burkholderiaceae	0.4586	0.1796	0.3702	0.07215	0.4733	-0.2219	0.3987	0.0884	0.807239	0.782646
g__norank_f__Micavibrionaceae	0.02501	0.01501	0.01668	0.01041	0.4734	-0.02095	0.03761	0.00833	0.666933	0.782646
g__norank_f__Microscillaceae	0.6987	0.1314	0.8621	0.3377	0.4784	-0.7443	0.4175	-0.1634	1.23386	0.787553
g__norank_o__KI89A_clade	0.05837	0.01528	0.0667	0.01041	0.4785	-0.03797	0.02131	-0.00833	1.14271	0.787553
g__norank_o__Chloroplast	1.452	0.6731	1.104	0.3851	0.4798	-0.8951	1.591	0.348	0.760331	0.787938
g__Hamadaea	0.1618	0.08756	0.1134	0.06643	0.4885	-0.1278	0.2246	0.0484	0.700865	0.791677
g__unclassified_f__Hyphomicrobiaceae	0.01834	0.01041	0.02835	0.02022	0.4885	-0.04647	0.02645	-0.01001	1.5458	0.791677
g__unclassified_o__Chlamydiales	0.008338	0.007642	0.005003	0	0.4918	-0.008915	0.01558	0.003335	0.600024	0.791677
g__norank_o__EV818SWSAP88	0.008338	0.005777	0.005003	0.005003	0.4918	-0.008915	0.01559	0.003335	0.600024	0.791677
g__norank_f__Legionellaceae	0.08671	0.06052	0.05837	0.02364	0.4919	-0.07581	0.1325	0.02834	0.673163	0.791677
g__unclassified_p__Proteobacteria	0.008338	0.005777	0.01334	0.01041	0.5072	-0.02409	0.01408	-0.005002	1.5999	0.791677
g__Hydrogenispora	0.003335	0.005777	0.008338	0.01041	0.5072	-0.02409	0.01408	-0.005003	2.50015	0.791677
g__Frateuria	0.005003	0	0.01834	0.03177	0.5073	-0.06426	0.03759	-0.01334	3.6658	0.791677
g__norank_o__Ardenticatenales	0.03002	0.02785	0.04169	0.002888	0.5102	-0.05655	0.03321	-0.01167	1.38874	0.791677
g__Thermopolyspora	0.03335	0.01259	0.04002	0.01001	0.5122	-0.03245	0.01911	-0.00667	1.2	0.791677
g__unclassified_c__Actinobacteria	0.02001	0.01001	0.01334	0.01259	0.5122	-0.01911	0.03245	0.00667	0.666667	0.791677
g__norank_f__NS9_marine_group	0.02001	0	0.02835	0.02022	0.5145	-0.04075	0.02407	-0.00834	1.41679	0.791677
g__Geminicoccus	0.01334	0.01528	0.02335	0.01894	0.5158	-0.04902	0.029	-0.01001	1.75037	0.791677
g__Nordella	0.04836	0.01259	0.0567	0.01608	0.5185	-0.04108	0.0244	-0.00834	1.17246	0.791677
g__unclassified_f__Microscillaceae	0.02168	0.01259	0.02835	0.01041	0.5185	-0.03286	0.01952	-0.00667	1.30766	0.791677
g__norank_f__Promicromonosporaceae	0.01501	0.008665	0.03502	0.04824	0.5185	-0.09858	0.05856	-0.02001	2.33311	0.791677
g__norank_o__Candidatus_Woykebacteria	0.00667	0.007642	0.003335	0.002888	0.5185	-0.009761	0.01643	0.003335	0.5	0.791677
g__norank_o__Candidatus_Kerfeldbacteria	0.003335	0.002888	0.00667	0.007642	0.5185	-0.01643	0.009761	-0.003335	2	0.791677
g__Actinocorallia	0.003335	0.002888	0.001668	0.002888	0.5185	-0.00488	0.008214	0.001667	0.50015	0.791677
g__norank_f__FFCH16767	0.001668	0.002888	0.003335	0.002888	0.5185	-0.008214	0.00488	-0.001667	1.9994	0.791677
g__Starkeya	0.001668	0.002888	0.003335	0.002888	0.5185	-0.008214	0.00488	-0.001667	1.9994	0.791677
g__norank_f__Rickettsiaceae	0.001668	0.002888	0.003335	0.002888	0.5185	-0.008214	0.00488	-0.001667	1.9994	0.791677
g__norank_f__Paracaedibacteraceae	0.003335	0.002888	0.001668	0.002888	0.5185	-0.00488	0.008214	0.001667	0.50015	0.791677
g__norank_o__Puniceispirillales	0.001668	0.002888	0.003335	0.002888	0.5185	-0.008214	0.00488	-0.001667	1.9994	0.791677
g__unclassified_o__Xanthomonadales	0.001668	0.002888	0.003335	0.002888	0.5185	-0.008214	0.00488	-0.001667	1.9994	0.791677
g__unclassified_f__Propionibacteriaceae	0.003335	0.002888	0.001668	0.002888	0.5185	-0.00488	0.008214	0.001667	0.50015	0.791677
g__Aureispira	0.003335	0.002888	0.001668	0.002888	0.5185	-0.00488	0.008214	0.001667	0.50015	0.791677
g__unclassified_f__Ruminococcaceae	0.003335	0.002888	0.001668	0.002888	0.5185	-0.00488	0.008214	0.001667	0.50015	0.791677
g__unclassified_o__Thermomicrobiales	0.003335	0.002888	0.001668	0.002888	0.5185	-0.00488	0.008214	0.001667	0.50015	0.791677
g__Oscillochloris	0.001668	0.002888	0.003335	0.002888	0.5185	-0.008214	0.00488	-0.001667	1.9994	0.791677
g__norank_o__Armatimonadales	0.003335	0.002888	0.001668	0.002888	0.5185	-0.00488	0.008214	0.001667	0.50015	0.791677
g__Ekhidna	0.001668	0.002888	0.003335	0.002888	0.5185	-0.008214	0.00488	-0.001667	1.9994	0.791677
g__Glycomyces	0.003335	0.002888	0.001668	0.002888	0.5185	-0.00488	0.008214	0.001667	0.50015	0.791677
g__Roseobacter_clade_CHAB-I-5_lineage	0.001668	0.002888	0.003335	0.002888	0.5185	-0.008214	0.00488	-0.001667	1.9994	0.791677
g__norank_f__TRA3-20	0.4419	0.05968	0.3802	0.1403	0.5221	-0.1827	0.3061	0.0617	0.860376	0.79553
g__unclassified_o__Myxococcales	0.0667	0.03549	0.05003	0.02181	0.5262	-0.0501	0.08344	0.01667	0.750075	0.800127
g__norank_o__Candidatus_Peribacteria	0.0517	0.04196	0.03335	0.01894	0.528	-0.05545	0.09215	0.01835	0.645068	0.801216
g__norank_f__P3OB-42	0.05003	0.02501	0.03669	0.02256	0.5304	-0.04065	0.06733	0.01334	0.73336	0.803208
g__norank_f__Micromonosporaceae	0.02168	0.01608	0.03335	0.02518	0.5357	-0.05956	0.03622	-0.01167	1.53828	0.809575
g__norank_o__Elsterales	0.2418	0.141	0.1818	0.07151	0.5467	-0.1934	0.3134	0.06	0.751861	0.822194
g__Terrimonas	0.1234	0.007642	0.1051	0.04772	0.5468	-0.05917	0.09577	0.0183	0.851702	0.822194
g__Burkholderia-Caballeronia-Paraburkholderia	0.01001	0.01001	0.005003	0.008665	0.5484	-0.01622	0.02623	0.005007	0.4998	0.822194
g__norank_f__JG30-KF-CM45	4.069	1.15	3.624	0.2542	0.5485	-1.443	2.333	0.445	0.890637	0.822194
g__norank_f__Nannocystaceae	0.0617	0.02468	0.08171	0.04728	0.5512	-0.1055	0.06548	-0.02001	1.32431	0.824568
g__unclassified_c__Deltaproteobacteria	0.04836	0.02755	0.03502	0.02293	0.5543	-0.04412	0.0708	0.01334	0.724152	0.826443
g__norank_c__Gammaproteobacteria	0.02835	0.002888	0.02501	0.008665	0.5614	-0.0113	0.01798	0.00334	0.882187	0.826443
g__Prosthecobacter	0.01501	0.01501	0.008338	0.01041	0.5614	-0.02261	0.03595	0.006672	0.555496	0.826443
g__Imperialibacter	0.005003	0.008665	0.001668	0.002888	0.5614	-0.01131	0.01798	0.003335	0.3334	0.826443
g__Lutispora	0.005003	0.008665	0.001668	0.002888	0.5614	-0.01131	0.01798	0.003335	0.3334	0.826443
g__Crossiella	0.001668	0.002888	0.005003	0.008665	0.5614	-0.01798	0.01131	-0.003335	2.9994	0.826443
g__Methylotenera	0.001668	0.002888	0.005003	0.008665	0.5614	-0.01798	0.01131	-0.003335	2.9994	0.826443
g__Tistlia	0.001668	0.002888	0.005003	0.008665	0.5614	-0.01798	0.01131	-0.003335	2.9994	0.826443
g__Microbispora	0.08671	0.03821	0.07171	0.01757	0.57	-0.05242	0.08242	0.015	0.82701	0.83686
g__Dongia	0.3702	0.06387	0.3285	0.09934	0.574	-0.1476	0.231	0.0417	0.887358	0.83686
g__Sphingobium	0.05336	0.02364	0.07004	0.04095	0.5743	-0.09247	0.05911	-0.01668	1.31259	0.83686
g__Novosphingobium	0.08004	0.03907	0.1034	0.05349	0.5746	-0.1295	0.08282	-0.02336	1.29185	0.83686
g__Flavitalea	0.01334	0.01528	0.00667	0.01155	0.579	-0.02403	0.03737	0.00667	0.5	0.83686
g__unclassified_o__Babeliales	0.008338	0.005777	0.01167	0.007642	0.579	-0.01869	0.01202	-0.003332	1.39962	0.83686
g__Candidatus_Chloroploca	0.003335	0.005777	0.00667	0.007642	0.579	-0.01869	0.01202	-0.003335	2	0.83686
g__Ktedonobacter	0.003335	0.005777	0.00667	0.007642	0.579	-0.01869	0.01202	-0.003335	2	0.83686
g__Emticicia	0.00667	0.007642	0.003335	0.005777	0.579	-0.01202	0.01869	0.003335	0.5	0.83686
g__Steroidobacter	0.4819	0.1174	0.5486	0.1519	0.5798	-0.3744	0.241	-0.0667	1.13841	0.83686
g__Devosia	0.5586	0.1251	0.6153	0.1076	0.5839	-0.3212	0.2078	-0.0567	1.1015	0.838103
g__norank_o__Rokubacteriales	0.4919	0.3322	0.3735	0.09364	0.5844	-0.4349	0.6717	0.1184	0.759301	0.838103
g__norank_f__Babeliaceae	0.03502	0.02293	0.02501	0.01804	0.5844	-0.03676	0.05678	0.01001	0.714163	0.838103
g__MM2	0.03669	0.02931	0.02668	0.002888	0.5879	-0.0372	0.05722	0.01001	0.727174	0.838103
g__unclassified_f__Opitutaceae	0.01334	0.007642	0.01834	0.01259	0.5879	-0.02861	0.01861	-0.005	1.37481	0.838103
g__Saccharopolyspora	0.008338	0.01041	0.01334	0.01041	0.5879	-0.0286	0.0186	-0.005002	1.5999	0.838103
g__norank_f__Ilumatobacteraceae	0.4036	0.1159	0.4436	0.02256	0.5886	-0.2293	0.1493	-0.04	1.09911	0.838103
g__unclassified_f__Solibacteraceae_Subgroup_3	0.03835	0.01757	0.04669	0.01757	0.5923	-0.04817	0.03149	-0.00834	1.21747	0.841749
g__Phenylobacterium	0.1217	0.03331	0.1417	0.0511	0.6003	-0.1178	0.07778	-0.02	1.16434	0.851481
g__norank_f__mle1-27	0.07171	0.02022	0.0617	0.02364	0.6072	-0.03986	0.05988	0.01001	0.86041	0.859618
g__norank_o__Azospirillales	0.07337	0.01608	0.08004	0.01324	0.6087	-0.04006	0.02672	-0.00667	1.09091	0.860094
g__Rhodopseudomonas	0.08338	0.04512	0.06504	0.03608	0.6116	-0.07427	0.1109	0.01834	0.780043	0.862543
g__Pseudolabrys	0.09839	0.06662	0.07671	0.01608	0.6129	-0.08818	0.1315	0.02168	0.779652	0.86273
g__Cellvibrio	0.08505	0.02001	0.1117	0.08225	0.6141	-0.1623	0.109	-0.02665	1.31335	0.862775
g__norank_f__Moraxellaceae	0.02335	0.002888	0.02668	0.01041	0.6213	-0.02065	0.01399	-0.00333	1.14261	0.869585
g__unclassified_f__Sandaracinaceae	0.01668	0.002888	0.01334	0.01041	0.6213	-0.01398	0.02066	0.00334	0.79976	0.869585
g__Defluviicoccus	0.01668	0.002888	0.02168	0.01608	0.624	-0.03119	0.02119	-0.005	1.29976	0.871713
g__Terrimicrobium	0.01501	0.01001	0.01001	0.01324	0.6291	-0.02161	0.03161	0.005	0.666889	0.877179
g__norank_f__Anaerolineaceae	0.3785	0.1855	0.3018	0.1755	0.6303	-0.3326	0.486	0.0767	0.797358	0.877197
g__Hydrogenophaga	0.1084	0.05207	0.1417	0.1013	0.6388	-0.2159	0.1493	-0.0333	1.3072	0.878741
g__Limnobacter	0.01167	0.007642	0.01668	0.01528	0.6388	-0.0324	0.02238	-0.00501	1.42931	0.878741
g__Ammoniibacillus	0.01001	0.005003	0.008338	0.002888	0.6433	-0.007588	0.01093	0.001672	0.832967	0.878741
g__FFCH7168	0.008338	0.002888	0.01001	0.005003	0.6433	-0.01093	0.007588	-0.001672	1.20053	0.878741
g__Haliscomenobacter	0.00667	0.005777	0.01001	0.01001	0.6433	-0.02187	0.01519	-0.00334	1.50075	0.878741
g__Fonticella	0.00667	0.002888	0.005003	0.005003	0.6433	-0.007593	0.01093	0.001667	0.750075	0.878741
g__Candidatus_Ovatusbacter	0.003335	0.002888	0.005003	0.005003	0.6433	-0.01093	0.007592	-0.001668	1.50015	0.878741
g__Taeseokella	0.003335	0.002888	0.005003	0.005003	0.6433	-0.01093	0.007592	-0.001668	1.50015	0.878741
g__norank_c__Subgroup_9	0.003335	0.002888	0.005003	0.005003	0.6433	-0.01093	0.007592	-0.001668	1.50015	0.878741
g__Clostridium_sensu_stricto_10	0.003335	0.005777	0.005003	0	0.6433	-0.01093	0.007592	-0.001668	1.50015	0.878741
g__Sphaerobacter	0.06003	0.04447	0.07337	0.01528	0.6489	-0.08872	0.06204	-0.01334	1.22222	0.883262
g__Acidibacter	0.2285	0.08612	0.2018	0.03788	0.649	-0.1241	0.1775	0.0267	0.883151	0.883262
g__norank_f__A4b	1.476	0.5516	1.292	0.3486	0.6518	-0.862	1.23	0.184	0.875339	0.884088
g__AKYG587	0.02168	0.007642	0.02668	0.01608	0.652	-0.03354	0.02354	-0.005	1.23063	0.884088
g__Arthrobacter	0.2952	0.1202	0.2535	0.08813	0.6533	-0.1972	0.2806	0.0417	0.85874	0.884228
g__Pseudonocardia	0.03669	0.01041	0.04169	0.01528	0.6638	-0.03464	0.02464	-0.005	1.13628	0.894177
g__norank_c__Alphaproteobacteria	0.8938	0.2314	0.8071	0.2226	0.6643	-0.428	0.6014	0.0867	0.902998	0.894177
g__norank_p__BRC1	0.04002	0.026	0.03002	0.02647	0.6647	-0.04948	0.06948	0.01	0.750125	0.894177
g__Demequina	0.02335	0.007642	0.03168	0.03057	0.6705	-0.05884	0.04218	-0.00833	1.35675	0.894177
g__Neochlamydia	0.05336	0.02256	0.0667	0.04512	0.6707	-0.0942	0.06752	-0.01334	1.25	0.894177
g__Pedobacter	0.02335	0.01155	0.01834	0.01528	0.6745	-0.02569	0.03571	0.00501	0.785439	0.894177
g__Verrucomicrobium	0.02168	0.01608	0.01668	0.01041	0.6745	-0.02571	0.03571	0.005	0.769373	0.894177
g__Peredibacter	0.04169	0.01608	0.05003	0.02785	0.6767	-0.05989	0.04321	-0.00834	1.20005	0.894177
g__norank_p__WPS-2	0.008338	0.002888	0.00667	0.005777	0.6779	-0.008685	0.01202	0.001668	0.799952	0.894177
g__norank_f__AEGEAN-169_marine_group	0.001668	0.002888	0.003335	0.005777	0.6779	-0.01202	0.008686	-0.001667	1.9994	0.894177
g__norank_o__Candidatus_Curtissbacteria	0.003335	0.005777	0.001668	0.002888	0.6779	-0.008686	0.01202	0.001667	0.50015	0.894177
g__norank_o__Candidatus_Collierbacteria	0.003335	0.005777	0.001668	0.002888	0.6779	-0.008686	0.01202	0.001667	0.50015	0.894177
g__unclassified_c__Anaerolineae	0.001668	0.002888	0.003335	0.005777	0.6779	-0.01202	0.008686	-0.001667	1.9994	0.894177
g__Sphingomonas	1.442	0.3788	1.326	0.2473	0.678	-0.6092	0.8412	0.116	0.919556	0.894177
g__Sandaracinus	0.1051	0.04502	0.1184	0.02567	0.6788	-0.09637	0.06977	-0.0133	1.12655	0.894177
g__unclassified_o__Rhizobiales	0.02335	0.01608	0.01668	0.02083	0.6833	-0.03551	0.04885	0.00667	0.714347	0.898503
g__Luedemannella	0.08505	0.04274	0.09672	0.01894	0.6877	-0.08661	0.06327	-0.01167	1.13721	0.902683
g__Anaerosalibacter	0.03335	0.03331	0.02501	0.005003	0.6902	-0.04565	0.06233	0.00834	0.749925	0.904358
g__Kaistia	0.01501	0.005003	0.02001	0.02001	0.696	-0.03806	0.02806	-0.005	1.33311	0.909388
g__unclassified_o__Azospirillales	0.05503	0.01001	0.0617	0.02567	0.6965	-0.05084	0.0375	-0.00667	1.12121	0.909388
g__norank_o__Gaiellales	1.246	0.2156	1.177	0.1851	0.6983	-0.3865	0.5245	0.069	0.944623	0.91013
g__norank_f__Verrucomicrobiaceae	0.01001	0.01001	0.01334	0.01041	0.7096	-0.02648	0.01982	-0.00333	1.33267	0.92323
g__norank_o__Micavibrionales	0.04669	0.02022	0.05503	0.03043	0.7128	-0.06691	0.05023	-0.00834	1.17862	0.925763
g__Nannocystis	0.03835	0.02256	0.04669	0.02931	0.7161	-0.06763	0.05095	-0.00834	1.21747	0.927686
g__Intrasporangium	0.2268	0.06662	0.2068	0.05968	0.7181	-0.1234	0.1634	0.02	0.911817	0.927686
g__Erythrobacter	0.03502	0.02293	0.04502	0.03971	0.7247	-0.0835	0.0635	-0.01	1.28555	0.927686
g__norank_f__Holosporaceae	0.01501	0.005003	0.01334	0.005777	0.7247	-0.01058	0.01392	0.00167	0.888741	0.927686
g__IMCC26134	0.005003	0.005003	0.008338	0.01444	0.7247	-0.02783	0.02116	-0.003335	1.6666	0.927686
g__unclassified_f__Caulobacteraceae	0.005003	0	0.00667	0.007642	0.7247	-0.01392	0.01058	-0.001667	1.3332	0.927686
g__norank_o__Candidatus_Peregrinibacteria	0.003335	0.005777	0.005003	0.005003	0.7247	-0.01392	0.01058	-0.001668	1.50015	0.927686
g__norank_c__N9D0	0.005003	0.005003	0.003335	0.005777	0.7247	-0.01058	0.01392	0.001668	0.6666	0.927686
g__unclassified_c__Gammaproteobacteria	0.2084	0.03788	0.1901	0.07554	0.726	-0.1172	0.1538	0.0183	0.912188	0.927686
g__norank_f__Mitochondria	0.04502	0.02785	0.0617	0.07238	0.7285	-0.141	0.1076	-0.01668	1.3705	0.927686
g__norank_o__Chitinophagales	0.008338	0.01444	0.01167	0.005777	0.7292	-0.02826	0.0216	-0.003332	1.39962	0.927686
g__unclassified_f__Xanthobacteraceae	0.6437	0.1595	0.602	0.1119	0.7297	-0.2706	0.354	0.0417	0.935218	0.927686
g__norank_o__Candidatus_Pacebacteria	0.02001	0.02181	0.01501	0.008665	0.7306	-0.03262	0.04262	0.005	0.750125	0.927686
g__norank_f__Balneolaceae	0.01334	0.02311	0.008338	0.005777	0.7344	-0.03318	0.04319	0.005002	0.625037	0.92876
g__Streptomyces	2.276	0.538	2.408	0.3352	0.7371	-1.148	0.8841	-0.132	1.058	0.92876
g__norank_o__IMCC26256	0.8822	0.1501	0.8471	0.0782	0.7382	-0.2362	0.3064	0.0351	0.960213	0.92876
g__norank_f__Methyloligellaceae	0.8555	0.2476	0.7938	0.1703	0.7401	-0.42	0.5434	0.0617	0.927878	0.92876
g__norank_f__Leptospiraceae	0.00667	0.002888	0.008338	0.007642	0.7415	-0.01476	0.01143	-0.001668	1.25007	0.92876
g__Massilia	0.008338	0.007642	0.00667	0.002888	0.7415	-0.01143	0.01476	0.001668	0.799952	0.92876
g__Salinispira	0.00667	0.002888	0.008338	0.007642	0.7415	-0.01476	0.01143	-0.001668	1.25007	0.92876
g__norank_o__Ga0077536	0.008338	0.007642	0.00667	0.002888	0.7415	-0.01143	0.01476	0.001668	0.799952	0.92876
g__Asticcacaulis	0.01834	0.01041	0.01501	0.01324	0.7489	-0.02367	0.03033	0.00333	0.81843	0.934865
g__unclassified_k__norank_d__Bacteria	0.08004	0.04333	0.07004	0.02647	0.75	-0.07139	0.09139	0.01	0.875062	0.934865
g__norank_c__Berkelbacteria	0.07004	0.02785	0.06337	0.02022	0.754	-0.0485	0.06184	0.00667	0.904769	0.934865
g__norank_f__67-14	0.9989	0.1617	0.9555	0.1605	0.7582	-0.3218	0.4086	0.0434	0.956552	0.934865
g__Paenarthrobacter	0.08838	0.03177	0.09505	0.01501	0.7588	-0.06299	0.04965	-0.00667	1.07547	0.934865
g__Luteitalea	0.03168	0.02755	0.02501	0.02293	0.7633	-0.05079	0.06413	0.00667	0.789457	0.934865
g__Pseudoduganella	0.04836	0.02022	0.05837	0.05011	0.7645	-0.09663	0.07661	-0.01001	1.20699	0.934865
g__norank_f__Pedosphaeraceae	0.2835	0.07526	0.2501	0.164	0.7649	-0.2558	0.3226	0.0334	0.882187	0.934865
g__Microlunatus	0.02001	0.008665	0.01834	0.002888	0.7676	-0.01297	0.01631	0.00167	0.916542	0.934865
g__norank_o__Vampirovibrionales	0.01001	0.005003	0.008338	0.007642	0.7676	-0.01297	0.01631	0.001672	0.832967	0.934865
g__Azospirillum	0.01001	0.008665	0.008338	0.002888	0.7676	-0.01297	0.01631	0.001672	0.832967	0.934865
g__unclassified_o__Microtrichales	0.00667	0.002888	0.005003	0.008665	0.7676	-0.01297	0.01631	0.001667	0.750075	0.934865
g__norank_o__SJA-28	0.00667	0.007642	0.005003	0.005003	0.7676	-0.01297	0.01631	0.001667	0.750075	0.934865
g__Tepidimicrobium	0.00667	0.007642	0.005003	0.005003	0.7676	-0.01297	0.01631	0.001667	0.750075	0.934865
g__Clostridium_sensu_stricto_15	0.005003	0.005003	0.00667	0.007642	0.7676	-0.01631	0.01297	-0.001667	1.3332	0.934865
g__Elev-16S-1166	0.003335	0.002888	0.005003	0.008665	0.7676	-0.01631	0.01297	-0.001668	1.50015	0.934865
g__norank_o__PB19	0.04002	0.01733	0.04502	0.02181	0.7713	-0.04965	0.03965	-0.005	1.12494	0.934865
g__norank_f__Geminicoccaceae	0.3852	0.1859	0.3519	0.02518	0.7735	-0.2674	0.334	0.0333	0.913551	0.934865
g__Virgisporangium	0.04502	0.05199	0.03502	0.02181	0.7739	-0.08038	0.1004	0.01	0.777876	0.934865
g__JCM_18997	0.0667	0.01155	0.07004	0.01501	0.7756	-0.0337	0.02702	-0.00334	1.05007	0.934865
g__Permianibacter	0.02168	0.01155	0.02835	0.03619	0.7762	-0.06756	0.05422	-0.00667	1.30766	0.934865
g__norank_f__KD3-93	0.1067	0.02083	0.1384	0.1808	0.778	-0.3234	0.26	-0.0317	1.29709	0.934865
g__norank_f__Sphingobacteriaceae	0.01668	0.01259	0.01334	0.01444	0.778	-0.02737	0.03405	0.00334	0.79976	0.934865
g__norank_o__Candidatus_Jorgensenbacteria	0.01167	0.007642	0.01334	0.005777	0.778	-0.01703	0.01369	-0.00167	1.1431	0.934865
g__norank_c__Planctomycetacia	0.008338	0.005777	0.00667	0.007642	0.778	-0.01369	0.01702	0.001668	0.799952	0.934865
g__PAUC26f	0.1801	0.06504	0.1951	0.06066	0.7846	-0.1576	0.1276	-0.015	1.08329	0.940219
g__unclassified_f__Solirubrobacteraceae	0.02335	0.01894	0.02668	0.005777	0.785	-0.03507	0.02841	-0.00333	1.14261	0.940219
g__Nitrolancea	0.2685	0.1544	0.2385	0.0951	0.7886	-0.2607	0.3207	0.03	0.888268	0.942959
g__norank_c__WS6_Dojkabacteria	0.1217	0.01757	0.1101	0.06878	0.7899	-0.1022	0.1254	0.0116	0.904684	0.942959
g__norank_f__NS11-12_marine_group	0.1001	0.02181	0.1051	0.02181	0.7927	-0.05444	0.04444	-0.005	1.04995	0.942959
g__Turneriella	0.02001	0.01324	0.01668	0.01608	0.7953	-0.03006	0.03672	0.00333	0.833583	0.942959
g__Phycisphaera	0.01834	0.01608	0.01501	0.01324	0.7953	-0.03006	0.03672	0.00333	0.81843	0.942959
g__Sediminibacterium	0.01001	0.008665	0.008338	0.005777	0.7953	-0.01502	0.01837	0.001672	0.832967	0.942959
g__Roseimicrobium	0.03335	0.02364	0.02835	0.02083	0.7969	-0.04551	0.05551	0.005	0.850075	0.942959
g__Microvirga	0.6203	0.204	0.657	0.1174	0.8005	-0.414	0.3406	-0.0367	1.05916	0.942959
g__norank_f__Vermiphilaceae	0.07337	0.02931	0.08004	0.03124	0.8007	-0.07534	0.062	-0.00667	1.09091	0.942959
g__norank_o__Rhizobiales	0.05837	0.01041	0.0567	0.002888	0.8025	-0.01565	0.01899	0.00167	0.971389	0.942959
g__Castellaniella	0.00667	0.007642	0.008338	0.007642	0.8025	-0.01899	0.01566	-0.001668	1.25007	0.942959
g__Fodinicola	0.2251	0.0917	0.2451	0.09184	0.8026	-0.228	0.188	-0.02	1.08885	0.942959
g__unclassified_o__Rickettsiales	0.02001	0.01501	0.01668	0.01608	0.8058	-0.03193	0.03859	0.00333	0.833583	0.945216
g__Chthoniobacter	0.04502	0.03043	0.03835	0.03255	0.8082	-0.06476	0.0781	0.00667	0.851844	0.946529
g__CL500-29_marine_group	0.05503	0.02001	0.05837	0.01041	0.8105	-0.0395	0.03282	-0.00334	1.06069	0.946574
g__norank_o__SBR1031	0.9072	0.5005	0.8104	0.4228	0.8108	-0.9534	1.147	0.0968	0.893298	0.946574
g__Ramlibacter	0.03502	0.01001	0.03168	0.02083	0.8149	-0.03371	0.04039	0.00334	0.904626	0.948364
g__norank_f__KD3-10	0.02168	0.02256	0.02501	0.005003	0.8149	-0.04037	0.03371	-0.00333	1.1536	0.948364
g__Solitalea	0.08338	0.01259	0.09172	0.05755	0.8184	-0.1028	0.08609	-0.00834	1.10002	0.95094
g__Ignavibacterium	0.01167	0.01041	0.01334	0.005777	0.8203	-0.02075	0.01741	-0.00167	1.1431	0.951651
g__Craurococcus	0.05003	0.02785	0.05503	0.02293	0.822	-0.06283	0.05283	-0.005	1.09994	0.952129
g__Saccharomonospora	0.5103	0.2053	0.4803	0.07702	0.8242	-0.3215	0.3815	0.03	0.941211	0.953103
g__Pedomicrobium	0.2568	0.08524	0.2718	0.07116	0.8264	-0.193	0.163	-0.015	1.05841	0.953103
g__Flavisolibacter	0.06337	0.01259	0.05837	0.03514	0.8278	-0.05483	0.06483	0.005	0.921098	0.953103
g__Nocardia	0.3369	0.1314	0.3569	0.07116	0.828	-0.2595	0.2195	-0.02	1.05936	0.953103
g__Falsirhodobacter	0.005003	0.005003	0.00667	0.01155	0.8298	-0.02184	0.01851	-0.001667	1.3332	0.953689
g__norank_c__Gracilibacteria	0.00667	0.01155	0.008338	0.005777	0.834	-0.02237	0.01903	-0.001668	1.25007	0.957028
g__norank_o__Obscuribacterales	0.05336	0.03016	0.04836	0.02567	0.8375	-0.05849	0.06849	0.005	0.906297	0.959554
g__unclassified_f__Woeseiaceae	0.07838	0.01444	0.08338	0.03755	0.84	-0.06949	0.05949	-0.005	1.06379	0.960929
g__Romboutsia	0.01001	0.008665	0.008338	0.01041	0.8416	-0.02004	0.02338	0.001672	0.832967	0.961271
g__norank_o__Candidatus_Woesebacteria	0.008338	0.007642	0.00667	0.01155	0.845	-0.02053	0.02387	0.001668	0.799952	0.962522
g__Actinomadura	0.9255	0.2724	0.9705	0.2574	0.8453	-0.6458	0.5558	-0.045	1.04862	0.962522
g__unclassified_o__Bacillales	0.03002	0.01001	0.02835	0.01041	0.8512	-0.02148	0.02482	0.00167	0.94437	0.966245
g__Thermobifida	0.005003	0.008665	0.00667	0.01155	0.8512	-0.02481	0.02148	-0.001667	1.3332	0.966245
g__norank_f__AKYG1722	1.024	0.2819	0.9889	0.1251	0.8537	-0.4593	0.5295	0.0351	0.965723	0.966245
g__unclassified_f__Kineosporiaceae	0.04169	0.02888	0.03669	0.03331	0.8538	-0.06567	0.07567	0.005	0.880067	0.966245
g__Phaselicystis	0.1167	0.02567	0.1134	0.01528	0.8561	-0.04459	0.05119	0.0033	0.971722	0.967367
g__Hirschia	0.09005	0.03281	0.08505	0.03124	0.8576	-0.06762	0.07762	0.005	0.944475	0.967582
g__norank_f__Fibrobacteraceae	0.008338	0.01041	0.00667	0.01155	0.8617	-0.02326	0.02659	0.001668	0.799952	0.970726
g__norank_o__EPR3968-O8a-Bc78	0.03835	0.01894	0.03502	0.026	0.8662	-0.04823	0.05489	0.00333	0.913168	0.97431
g__Candidatus_Berkiella	0.01834	0.01041	0.01668	0.01259	0.8683	-0.02453	0.02785	0.00166	0.909487	0.975188
g__Candidatus_Solibacter	0.1051	0.03281	0.1017	0.007642	0.8722	-0.0506	0.0574	0.0034	0.96765	0.9766
g__norank_o__Candidatus_Campbellbacteria	0.008338	0.01041	0.01001	0.01324	0.8722	-0.02867	0.02533	-0.001672	1.20053	0.9766
g__norank_o__PLTA13	0.07838	0.05011	0.07337	0.01041	0.8738	-0.07703	0.08705	0.00501	0.936081	0.976911
g__OM27_clade	0.1051	0.01733	0.1084	0.03016	0.8761	-0.05906	0.05246	-0.0033	1.0314	0.978003
g__Pullulanibacillus	0.03502	0.005003	0.03335	0.01757	0.882	-0.02761	0.03095	0.00167	0.952313	0.983104
g__norank_f__Steroidobacteraceae	0.1317	0.03788	0.1351	0.005003	0.8871	-0.06465	0.05785	-0.0034	1.02582	0.9873
g__norank_f__Hydrogenedensaceae	0.01668	0.01259	0.01501	0.01501	0.8899	-0.02973	0.03307	0.00167	0.89988	0.988926
g__Vulgatibacter	0.1467	0.05623	0.1401	0.06147	0.8964	-0.1269	0.1401	0.0066	0.95501	0.994654
g__norank_f__Rhodanobacteraceae	0.07671	0.05841	0.07171	0.02567	0.8985	-0.09727	0.1073	0.005	0.934819	0.994884
g__Nocardiopsis	0.02335	0.01528	0.02501	0.01501	0.8993	-0.03599	0.03267	-0.00166	1.07109	0.994884
g__Flavihumibacter	0.02668	0.02022	0.02501	0.01001	0.9043	-0.0345	0.03784	0.00167	0.937406	0.99892
g__unclassified_c__Bacteroidia	0.02001	0.02001	0.01834	0.01155	0.9066	-0.03537	0.03871	0.00167	0.916542	0.999966
g__Truepera	0.1851	0.07862	0.1934	0.09283	0.9112	-0.2033	0.1867	-0.0083	1.04484	1
g__norank_f__Fimbriimonadaceae	0.02501	0.01324	0.02668	0.02083	0.9125	-0.04123	0.03789	-0.00167	1.06677	1
g__Bosea	0.02668	0.01041	0.02501	0.02293	0.9142	-0.0387	0.04204	0.00167	0.937406	1
g__Mesorhizobium	0.1701	0.06504	0.1751	0.04274	0.9167	-0.1298	0.1198	-0.005	1.02939	1
g__Bdellovibrio	0.1518	0.03549	0.1484	0.04166	0.921	-0.08433	0.09113	0.0034	0.977602	1
g__OLB13	0.612	0.3754	0.6454	0.5142	0.9321	-1.054	0.9871	-0.0334	1.05458	1
g__Gaiella	1.791	0.4117	1.768	0.3405	0.9433	-0.8334	0.8794	0.023	0.987158	1
g__Solirubrobacter	0.4569	0.2505	0.4669	0.1115	0.9526	-0.4495	0.4295	-0.01	1.02189	1
g__unclassified_f__Chitinophagaceae	0.09005	0.05638	0.08838	0.005777	0.9618	-0.08918	0.09252	0.00167	0.981455	1
g__Ellin6067	0.2201	0.06066	0.2185	0.03549	0.9692	-0.1111	0.1143	0.0016	0.992731	1
g__Aquicella	0.3252	0.1466	0.3285	0.007642	0.9705	-0.2386	0.232	-0.0033	1.01015	1
g__Iamia	0.2551	0.05571	0.2535	0.05755	0.973	-0.1268	0.13	0.0016	0.993728	1
g__norank_f__Saprospiraceae	0.3185	0.2355	0.3135	0.1727	0.9778	-0.4631	0.4731	0.005	0.984301	1
g__Nonomuraea	0.8955	0.4133	0.9022	0.1922	0.981	-0.7373	0.7239	-0.0067	1.00748	1
g__Hyphomicrobium	0.6087	0.2207	0.607	0.1807	0.9924	-0.4555	0.4589	0.0017	0.997207	1
g__Lysinimonas	0.2835	0.04512	0.2835	0.0491	1	-0.1069	0.1069	0	1	1
g__norank_f__Sandaracinaceae	0.2118	0.05255	0.2118	0.07772	1	-0.1504	0.1504	0	1	1
g__norank_o__OPB56	0.1251	0.01001	0.1251	0.03281	1	-0.05499	0.05499	0	1	1
g__norank_o__RBG-13-54-9	0.06504	0.03124	0.06504	0.02293	1	-0.06212	0.06212	0	1	1
g__Labrys	0.06337	0.007642	0.06337	0.01444	1	-0.02619	0.02619	0	1	1
g__JTB255_marine_benthic_group	0.05837	0.002888	0.05837	0.007642	1	-0.0131	0.0131	0	1	1
g__Thermomonas	0.03335	0.01155	0.03335	0.02755	1	-0.04789	0.04789	0	1	1
g__norank_f__Fodinicurvataceae	0.03002	0.026	0.03002	0.01501	1	-0.04812	0.04812	0	1	1
g__unclassified_p__Spirochaetes	0.02501	0.03502	0.02501	0.02293	1	-0.0671	0.0671	0	1	1
g__Coxiella	0.02001	0.01001	0.02001	0.01001	1	-0.02269	0.02269	0	1	1
g__norank_f__Polyangiaceae	0.01834	0.01041	0.01834	0.002888	1	-0.01732	0.01732	0	1	1
g__norank_f__Acetobacterales_Incertae_Sedis	0.01501	0.005003	0.01501	0.01001	1	-0.01794	0.01794	0	1	1
g__Tahibacter	0.01501	0.005003	0.01501	0.01324	1	-0.02269	0.02269	0	1	1
g__unclassified_p__Patescibacteria	0.01334	0.01155	0.01334	0.007642	1	-0.0222	0.0222	0	1	1
g__norank_f__BSV26	0.01167	0.01041	0.01167	0.01155	1	-0.02492	0.02492	0	1	1
g__norank_c__Microgenomatia	0.01167	0.007642	0.01167	0.01259	1	-0.02361	0.02361	0	1	1
g__Phaeodactylibacter	0.01001	0.01324	0.01001	0.005003	1	-0.02269	0.02269	0	1	1
g__Constrictibacter	0.01001	0.005003	0.01001	0.01001	1	-0.01794	0.01794	0	1	1
g__Brachybacterium	0.008338	0.007642	0.008338	0.01041	1	-0.0207	0.0207	0	1	1
g__unclassified_f__Thermomicrobiaceae	0.00667	0.007642	0.00667	0.002888	1	-0.0131	0.0131	0	1	1
g__unclassified_f__Bacteriovoracaceae	0.005003	0.005003	0.005003	0.008665	1	-0.01604	0.01604	0	1	1
g__Parvibaculum	0.005003	0.005003	0.005003	0.005003	1	-0.01134	0.01134	0	1	1
g__AMGG11	0.003335	0.002888	0.003335	0.002888	1	-0.006547	0.006547	0	1	1
g__Thiobacillus	0.003335	0.002888	0.003335	0.005777	1	-0.01035	0.01035	0	1	1
g__Acidicaldus	0.003335	0.002888	0.003335	0.002888	1	-0.006547	0.006547	0	1	1
g__unclassified_f__Roseiflexaceae	0.003335	0.002888	0.003335	0.002888	1	-0.006547	0.006547	0	1	1
g__Isosphaera	0.003335	0.005777	0.003335	0.005777	1	-0.0131	0.0131	0	1	1
g__norank_o__Candidatus_Azambacteria	0.003335	0.005777	0.003335	0.002888	1	-0.01035	0.01035	0	1	1
g__Garciella	0.003335	0.005777	0.003335	0.005777	1	-0.0131	0.0131	0	1	1
g__Pontibacter	0.003335	0.002888	0.003335	0.005777	1	-0.01035	0.01035	0	1	1
g__Turicibacter	0.003335	0.002888	0.003335	0.002888	1	-0.006547	0.006547	0	1	1
g__Candidatus_Omnitrophus	0.003335	0.005777	0.003335	0.005777	1	-0.0131	0.0131	0	1	1
g__Nakamurella	0.003335	0.002888	0.003335	0.005777	1	-0.01035	0.01035	0	1	1
g__unclassified_f__Phycisphaeraceae	0.003335	0.002888	0.003335	0.002888	1	-0.006547	0.006547	0	1	1
g__Elioraea	0.003335	0.002888	0.003335	0.005777	1	-0.01035	0.01035	0	1	1
g__Thermoflavimicrobium	0.003335	0.002888	0.003335	0.002888	1	-0.006547	0.006547	0	1	1
g__norank_f__Rhizobiales_Incertae_Sedis	0.003335	0.002888	0.003335	0.002888	1	-0.006547	0.006547	0	1	1
g__norank_o__S-BQ2-57_soil_group	0.003335	0.002888	0.003335	0.002888	1	-0.006547	0.006547	0	1	1
g__Risungbinella	0.003335	0.005777	0.003335	0.002888	1	-0.01035	0.01035	0	1	1
g__Noviherbaspirillum	0.003335	0.002888	0.003335	0.002888	1	-0.006547	0.006547	0	1	1
g__Terribacillus	0.003335	0.002888	0.003335	0.002888	1	-0.006547	0.006547	0	1	1
g__Caminicella	0.001668	0.002888	0.001668	0.002888	1	-0.006547	0.006547	0	1	1
g__LD29	0.001668	0.002888	0.001668	0.002888	1	-0.006547	0.006547	0	1	1
g__Spirochaeta_2	0.001668	0.002888	0.001668	0.002888	1	-0.006547	0.006547	0	1	1
g__Taibaiella	0.001668	0.002888	0.001668	0.002888	1	-0.006547	0.006547	0	1	1
g__Anaerocolumna	0.001668	0.002888	0.001668	0.002888	1	-0.006547	0.006547	0	1	1
g__Nitrosospira	0.001668	0.002888	0.001668	0.002888	1	-0.006547	0.006547	0	1	1
g__unclassified_o__Ignavibacteriales	0.001668	0.002888	0.001668	0.002888	1	-0.006547	0.006547	0	1	1
g__C1-B045	0.001668	0.002888	0.001668	0.002888	1	-0.006547	0.006547	0	1	1
g__Patulibacter	0.001668	0.002888	0.001668	0.002888	1	-0.006547	0.006547	0	1	1
g__Aestuariimicrobium	0.001668	0.002888	0.001668	0.002888	1	-0.006547	0.006547	0	1	1
g__norank_f__Magnetospirillaceae	0.001668	0.002888	0.001668	0.002888	1	-0.006547	0.006547	0	1	1
g__unclassified_f__Cyclobacteriaceae	0.001668	0.002888	0.001668	0.002888	1	-0.006547	0.006547	0	1	1
g__Comamonas	0.001668	0.002888	0.001668	0.002888	1	-0.006547	0.006547	0	1	1

## Sheet: Table S3
Table S3 Horizontal composition and differential analysis of microbial communities on OTU
Species name	CK-Mean(%)	CK-Sd(%)	JF_198-Mean(%)	JF_198-Sd(%)	P_value	Lower ci	Upper ci	Effectsize	Fold Change	FDR-adjusted P value
OTU1077	0.06504	0.01804	0.3052	0.02001	0.0001027	-0.2833	-0.197	-0.2402	4.6925	0.350618
OTU3076	0.01834	0.002888	0	0	0.0003882	0.01371	0.02297	0.01834	0	0.452014
OTU877	0.01668	0.002888	0	0	0.000562	0.01205	0.02131	0.01668	0	0.452014
OTU3444	0	0	0.01668	0.002888	0.000562	-0.02131	-0.01205	-0.01668	1	0.452014
OTU1564	0.06003	0.005003	0.02335	0.005777	0.001143	0.02443	0.04893	0.03668	0.388972	0.452014
OTU2393	0.005003	0	0.01834	0.002888	0.001324	-0.01797	-0.008708	-0.01334	3.6658	0.452014
OTU173	0.005003	0	0.01834	0.002888	0.001324	-0.01797	-0.008708	-0.01334	3.6658	0.452014
OTU2628	0.01334	0.002888	0	0	0.001324	0.008711	0.01797	0.01334	0	0.452014
OTU3034	0.01334	0.002888	0	0	0.001324	0.008711	0.01797	0.01334	0	0.452014
OTU1108	0	0	0.01334	0.002888	0.001324	-0.01797	-0.008711	-0.01334	1	0.452014
OTU1102	0.1051	0.01501	0.3385	0.05511	0.002101	-0.325	-0.1418	-0.2334	3.22074	0.534535
OTU2089	0.02001	0.008665	0.05503	0	0.002192	-0.04891	-0.02113	-0.03502	2.75012	0.534535
OTU372	0.03502	0.005003	0.01167	0.002888	0.002192	0.01409	0.03261	0.02335	0.333238	0.534535
OTU3506	0.01167	0.002888	0	0	0.002192	0.007041	0.0163	0.01167	0	0.534535
OTU1673	0.07671	0.01608	0.01001	0.005003	0.002364	0.03971	0.09369	0.0667	0.130491	0.538046
OTU283	0.08004	0.01324	0.1568	0.01528	0.002775	-0.1092	-0.04435	-0.07676	1.95902	0.592116
OTU366	0.07337	0.01444	0.1968	0.03216	0.003738	-0.1799	-0.06692	-0.1234	2.6823	0.610727
OTU1488	0.01334	0.007642	0.04169	0.002888	0.003858	-0.04145	-0.01525	-0.02835	3.12519	0.610727
OTU1617	0.1951	0.04002	0.5686	0.1055	0.004576	-0.5544	-0.1926	-0.3735	2.9144	0.610727
OTU2632	0.02835	0.007642	0.001668	0.002888	0.004813	0.01359	0.03978	0.02668	0.058836	0.610727
OTU1715	0.1351	0.02293	0.4619	0.09833	0.00497	-0.4887	-0.1649	-0.3268	3.41895	0.610727
OTU1682	0.1851	0.01324	0.1167	0.01757	0.005755	0.03313	0.1037	0.0684	0.63047	0.610727
OTU369	0.03669	0.005777	0.01668	0.002888	0.005821	0.009657	0.03036	0.02001	0.45462	0.610727
OTU1329	0.03168	0.002888	0.01167	0.005777	0.005821	0.009657	0.03036	0.02001	0.368371	0.610727
OTU2723	0.02335	0.002888	0.003335	0.005777	0.005821	0.009662	0.03037	0.02001	0.142827	0.610727
OTU1686	0.03168	0.01041	0.07504	0.01001	0.006516	-0.06651	-0.02021	-0.04336	2.36869	0.610727
OTU2573	0.05503	0.008665	0.02501	0.005003	0.006533	0.01398	0.04606	0.03002	0.454479	0.610727
OTU178	0.01001	0	0.02501	0.005003	0.006533	-0.02302	-0.00698	-0.015	2.4985	0.610727
OTU194	0.001668	0.002888	0.01001	0	0.00749	-0.01297	-0.003713	-0.008342	6.0012	0.610727
OTU2901	0.008338	0.002888	0	0	0.00749	0.003709	0.01297	0.008338	0	0.610727
OTU3519	0.008338	0.002888	0	0	0.00749	0.003709	0.01297	0.008338	0	0.610727
OTU3150	0.008338	0.002888	0	0	0.00749	0.003709	0.01297	0.008338	0	0.610727
OTU2600	0.008338	0.002888	0	0	0.00749	0.003709	0.01297	0.008338	0	0.610727
OTU1799	0.008338	0.002888	0	0	0.00749	0.003709	0.01297	0.008338	0	0.610727
OTU1015	0	0	0.008338	0.002888	0.00749	-0.01297	-0.003709	-0.008338	1	0.610727
OTU3200	0.008338	0.002888	0	0	0.00749	0.003709	0.01297	0.008338	0	0.610727
OTU443	0.008338	0.002888	0	0	0.00749	0.003709	0.01297	0.008338	0	0.610727
OTU363	0.008338	0.002888	0	0	0.00749	0.003709	0.01297	0.008338	0	0.610727
OTU1234	0	0	0.008338	0.002888	0.00749	-0.01297	-0.003709	-0.008338	1	0.610727
OTU1013	0.008338	0.002888	0	0	0.00749	0.003709	0.01297	0.008338	0	0.610727
OTU1161	0	0	0.008338	0.002888	0.00749	-0.01297	-0.003709	-0.008338	1	0.610727
OTU1678	0.01334	0.002888	0.001668	0.002888	0.007763	0.005125	0.01822	0.01167	0.125037	0.610727
OTU967	0.001668	0.002888	0.01334	0.002888	0.007763	-0.01822	-0.005125	-0.01167	7.9976	0.610727
OTU773	0.008338	0.005777	0.02668	0.002888	0.007933	-0.0287	-0.007989	-0.01834	3.19981	0.610727
OTU2457	0.07004	0.01001	0.03002	0.01001	0.00805	0.01733	0.06271	0.04002	0.428612	0.610727
OTU2087	0.5503	0.05411	0.3785	0.03514	0.009949	0.06838	0.2752	0.1718	0.687807	0.67985
OTU2324	0.01834	0.005777	0.001668	0.002888	0.01106	0.006319	0.02703	0.01667	0.0909487	0.67985
OTU1835	1.176	0.4203	4.087	1.081	0.01218	-4.77	-1.052	-2.911	3.47534	0.67985
OTU465	0.03002	0.008665	0.005003	0.005003	0.01235	0.008978	0.04106	0.02502	0.166656	0.67985
OTU544	0.08505	0.01501	0.03168	0.01528	0.0125	0.01904	0.0877	0.05337	0.372487	0.67985
OTU572	0.01668	0.002888	0.00667	0.002888	0.01324	0.003463	0.01656	0.01001	0.39988	0.67985
OTU1767	0.001668	0.002888	0.01167	0.002888	0.01324	-0.01655	-0.003455	-0.01	6.9964	0.67985
OTU3107	0.01167	0.002888	0.001668	0.002888	0.01324	0.003455	0.01655	0.01	0.142931	0.67985
OTU48	0.01167	0.002888	0.001668	0.002888	0.01324	0.003455	0.01655	0.01	0.142931	0.67985
OTU2533	0.01167	0.002888	0.001668	0.002888	0.01324	0.003455	0.01655	0.01	0.142931	0.67985
OTU1078	0.08505	0.008665	0.04836	0.01259	0.01417	0.01219	0.06119	0.03669	0.568607	0.67985
OTU1150	0.06337	0.01041	0.1017	0.01259	0.01527	-0.06452	-0.01214	-0.03833	1.60486	0.67985
OTU510	0.03669	0.01041	0.00667	0.007642	0.0158	0.009319	0.05072	0.03002	0.181793	0.67985
OTU2691	0.02168	0.005777	0.00667	0.002888	0.0158	0.004657	0.02536	0.01501	0.307657	0.67985
OTU1819	0.01334	0.007642	0.08004	0.02785	0.01613	-0.113	-0.02041	-0.0667	6	0.67985
OTU1316	0.005003	0.005003	0.01834	0.002888	0.01613	-0.0226	-0.004077	-0.01334	3.6658	0.67985
OTU1225	0.003335	0.002888	0.01001	0	0.01613	-0.0113	-0.002046	-0.006675	3.0015	0.67985
OTU553	0	0	0.01334	0.005777	0.01613	-0.0226	-0.00408	-0.01334	1	0.67985
OTU2398	0	0	0.00667	0.002888	0.01613	-0.0113	-0.002041	-0.00667	1	0.67985
OTU2946	0.00667	0.002888	0	0	0.01613	0.002041	0.0113	0.00667	0	0.67985
OTU210	0.00667	0.002888	0	0	0.01613	0.002041	0.0113	0.00667	0	0.67985
OTU304	0	0	0.00667	0.002888	0.01613	-0.0113	-0.002041	-0.00667	1	0.67985
OTU1493	0	0	0.00667	0.002888	0.01613	-0.0113	-0.002041	-0.00667	1	0.67985
OTU171	0.00667	0.002888	0	0	0.01613	0.002041	0.0113	0.00667	0	0.67985
OTU414	0.00667	0.002888	0	0	0.01613	0.002041	0.0113	0.00667	0	0.67985
OTU356	0.00667	0.002888	0	0	0.01613	0.002041	0.0113	0.00667	0	0.67985
OTU1813	0.00667	0.002888	0	0	0.01613	0.002041	0.0113	0.00667	0	0.67985
OTU546	0.00667	0.002888	0	0	0.01613	0.002041	0.0113	0.00667	0	0.67985
OTU995	0.00667	0.002888	0	0	0.01613	0.002041	0.0113	0.00667	0	0.67985
OTU2826	0.00667	0.002888	0	0	0.01613	0.002041	0.0113	0.00667	0	0.67985
OTU2682	0.00667	0.002888	0	0	0.01613	0.002041	0.0113	0.00667	0	0.67985
OTU215	0.00667	0.002888	0	0	0.01613	0.002041	0.0113	0.00667	0	0.67985
OTU3586	0.00667	0.002888	0	0	0.01613	0.002041	0.0113	0.00667	0	0.67985
OTU2665	0	0	0.00667	0.002888	0.01613	-0.0113	-0.002041	-0.00667	1	0.67985
OTU2292	0.00667	0.002888	0	0	0.01613	0.002041	0.0113	0.00667	0	0.67985
OTU2651	0.00667	0.002888	0	0	0.01613	0.002041	0.0113	0.00667	0	0.67985
OTU3067	0.02668	0.007642	0.008338	0.002888	0.0177	0.005246	0.03144	0.01834	0.312519	0.709164
OTU2408	0.03002	0.008665	0.00667	0.005777	0.0178	0.006656	0.04004	0.02335	0.222185	0.709164
OTU2066	0.6203	0.1982	1.166	0.1671	0.0219	-0.9613	-0.1301	-0.5457	1.87974	0.709164
OTU1268	0	0	0.04502	0.02181	0.02325	-0.07998	-0.01006	-0.04502	1	0.709164
OTU3488	0.01001	0.005003	0.02168	0.002888	0.0249	-0.02093	-0.00241	-0.01167	2.16583	0.709164
OTU1099	0.008338	0.005777	0.02001	0	0.0249	-0.02093	-0.002412	-0.01167	2.39986	0.709164
OTU30	0.02001	0.005003	0.008338	0.002888	0.0249	0.002412	0.02093	0.01167	0.416692	0.709164
OTU1668	0.003335	0.002888	0.01501	0.005003	0.0249	-0.02093	-0.002415	-0.01168	4.50075	0.709164
OTU2157	0.01501	0.005003	0.003335	0.002888	0.0249	0.002415	0.02093	0.01168	0.222185	0.709164
OTU394	0	0	0.01167	0.005777	0.0249	-0.02093	-0.00241	-0.01167	1	0.709164
OTU2008	0.03335	0.007642	0.01167	0.007642	0.02548	0.004356	0.039	0.02168	0.349925	0.709164
OTU2819	0.04002	0.008665	0.02001	0.005003	0.02572	0.003971	0.03605	0.02001	0.5	0.709164
OTU1300	0.005003	0.005003	0.01501	0	0.02572	-0.01803	-0.001987	-0.01001	3.0002	0.709164
OTU132	0.01501	0	0.005003	0.005003	0.02572	0.001987	0.01803	0.01001	0.333311	0.709164
OTU167	0.01001	0.005003	0	0	0.02572	0.00199	0.01803	0.01001	0	0.709164
OTU1885	0	0	0.01001	0.005003	0.02572	-0.01803	-0.00199	-0.01001	1	0.709164
OTU2890	0.01001	0.005003	0	0	0.02572	0.00199	0.01803	0.01001	0	0.709164
OTU1486	0	0	0.01001	0.005003	0.02572	-0.01803	-0.00199	-0.01001	1	0.709164
OTU1683	0.01334	0.005777	0.03669	0.01041	0.02739	-0.04243	-0.004266	-0.02335	2.75037	0.709164
OTU2596	0.0567	0.01444	0.02835	0.002888	0.029	0.004745	0.05196	0.02835	0.5	0.709164
OTU2250	0.3068	0.05511	0.1834	0.03331	0.0294	0.02018	0.2266	0.1234	0.597784	0.709164
OTU511	0.4419	0.07526	0.2318	0.08103	0.03019	0.03283	0.3874	0.2101	0.524553	0.709164
OTU1089	0.2501	0.07057	0.09672	0.04044	0.03088	0.023	0.2838	0.1534	0.386725	0.709164
OTU3160	0.03168	0.01041	0.01001	0.005003	0.03138	0.003156	0.04018	0.02167	0.315972	0.709164
OTU692	0.03502	0.03043	0.4853	0.2415	0.03279	-0.8405	-0.0601	-0.4503	13.8578	0.709164
OTU2107	0.05336	0.01444	0.02335	0.007642	0.03347	0.003821	0.0562	0.03001	0.437594	0.709164
OTU2998	0.01167	0.007642	0.02668	0.002888	0.03347	-0.02811	-0.001914	-0.01501	2.2862	0.709164
OTU2925	0.02335	0.002888	0.008338	0.007642	0.03347	0.001916	0.02811	0.01501	0.357088	0.709164
OTU2056	0.01668	0.007642	0.001668	0.002888	0.03347	0.001916	0.02811	0.01501	0.1	0.709164
OTU2529	0.01668	0.007642	0.001668	0.002888	0.03347	0.001916	0.02811	0.01501	0.1	0.709164
OTU1165	0.02501	0.005003	0.04169	0.007642	0.03411	-0.03132	-0.002038	-0.01668	1.66693	0.709164
OTU1735	0.02668	0.007642	0.01001	0.005003	0.03411	0.002028	0.03131	0.01667	0.375187	0.709164
OTU588	0.01334	0.005777	0.001668	0.002888	0.03517	0.001319	0.02203	0.01167	0.125037	0.709164
OTU1373	0.04502	0.01804	0.008338	0.01041	0.038	0.003295	0.07007	0.03668	0.185207	0.709164
OTU2139	0.01834	0.01041	0	0	0.038	0.001653	0.03503	0.01834	0	0.709164
OTU123	0.02835	0.005777	0.01501	0.005003	0.03902	0.00109	0.02559	0.01334	0.529453	0.709164
OTU3049	0.01501	0.008665	0	0	0.03994	0.00112	0.0289	0.01501	0	0.709164
OTU2446	0.07504	0.02181	0.03168	0.01259	0.04064	0.002992	0.08373	0.04336	0.422175	0.709164
OTU40	0.01834	0.01528	0.07337	0.02845	0.0419	-0.1068	-0.003264	-0.05503	4.00055	0.709164
OTU3225	0.01001	0.008665	0.03002	0.008665	0.04742	-0.03965	-0.0003668	-0.02001	2.999	0.709164
OTU1873	0.01167	0.002888	0.01834	0.002888	0.04742	-0.01322	-0.000123	-0.00667	1.57155	0.709164
OTU133	0.01167	0.002888	0.01834	0.002888	0.04742	-0.01322	-0.000123	-0.00667	1.57155	0.709164
OTU2942	0.01668	0.007642	0.003335	0.002888	0.04742	0.0002494	0.02644	0.01335	0.19994	0.709164
OTU832	0.003335	0.002888	0.01668	0.007642	0.04742	-0.02644	-0.0002494	-0.01335	5.0015	0.709164
OTU1063	0.01334	0.002888	0.00667	0.002888	0.04742	0.000123	0.01322	0.00667	0.5	0.709164
OTU997	0.008338	0.002888	0.001668	0.002888	0.04742	0.000123	0.01322	0.00667	0.200048	0.709164
OTU2538	0.008338	0.002888	0.001668	0.002888	0.04742	0.000123	0.01322	0.00667	0.200048	0.709164
OTU1066	0.008338	0.002888	0.001668	0.002888	0.04742	0.000123	0.01322	0.00667	0.200048	0.709164
OTU695	0.008338	0.002888	0.001668	0.002888	0.04742	0.000123	0.01322	0.00667	0.200048	0.709164
OTU2996	0.008338	0.002888	0.001668	0.002888	0.04742	0.000123	0.01322	0.00667	0.200048	0.709164
OTU1948	0.001668	0.002888	0.008338	0.002888	0.04742	-0.01322	-0.000123	-0.00667	4.9988	0.709164
OTU1005	0.008338	0.002888	0.001668	0.002888	0.04742	0.000123	0.01322	0.00667	0.200048	0.709164
OTU3490	0.008338	0.002888	0.001668	0.002888	0.04742	0.000123	0.01322	0.00667	0.200048	0.709164
OTU2975	0.008338	0.002888	0.001668	0.002888	0.04742	0.000123	0.01322	0.00667	0.200048	0.709164
OTU206	0.3535	0.1126	0.1434	0.06255	0.04754	0.003625	0.4166	0.2101	0.405658	0.709164
OTU2399	0.1968	0.02364	0.1401	0.026	0.04907	0.0003706	0.113	0.0567	0.71189	0.709164
OTU268	0.04169	0.005777	0.01668	0.01444	0.04954	7.927e-05	0.04994	0.02501	0.400096	0.709164
OTU441	0.01834	0.01041	0.0617	0.02518	0.05106	-0.08704	0.0003165	-0.04336	3.36423	0.709164
OTU674	0.005003	0.008665	0.02335	0.007642	0.05137	-0.03687	0.000173	-0.01835	4.6672	0.709164
OTU100	0.02001	0.008665	0.04502	0.01324	0.05198	-0.05037	0.0003546	-0.02501	2.24988	0.709164
OTU865	0.01834	0.007642	0.003335	0.005777	0.05334	-0.0003514	0.03036	0.015	0.181843	0.709164
OTU2624	0.2551	0.06003	0.1351	0.04772	0.05344	-0.002927	0.2429	0.12	0.529596	0.709164
OTU1709	0.01668	0.007642	0.2418	0.1447	0.05458	-0.4574	0.007155	-0.2251	14.4964	0.709164
OTU67	0.04002	0.01501	0.01167	0.01041	0.05478	-0.000931	0.05763	0.02835	0.291604	0.709164
OTU1137	0.01668	0.002888	0.00667	0.005777	0.05504	-0.0003431	0.02036	0.01001	0.39988	0.709164
OTU2383	0.01334	0.002888	0.003335	0.005777	0.05504	-0.0003481	0.02036	0.01001	0.25	0.709164
OTU1277	0.003335	0.005777	0.01334	0.002888	0.05504	-0.02036	0.0003481	-0.01001	4	0.709164
OTU1888	0.01167	0.005777	0.001668	0.002888	0.05504	-0.0003511	0.02036	0.01	0.142931	0.709164
OTU3233	0.05503	0.02181	0.09672	0.01608	0.0561	-0.08513	0.001746	-0.04169	1.75759	0.709164
OTU791	0.7354	0.2997	1.376	0.2905	0.05656	-1.31	0.02846	-0.6406	1.87109	0.709164
OTU906	0.04836	0.007642	0.02501	0.01324	0.05724	-0.001155	0.04786	0.02335	0.517163	0.709164
OTU3438	0.01167	0.007642	0	0	0.05724	-0.00058	0.02392	0.01167	0	0.709164
OTU625	0	0	0.01167	0.007642	0.05724	-0.02392	0.00058	-0.01167	1	0.709164
OTU529	0.1684	0.04648	0.2768	0.05396	0.05782	-0.2226	0.005762	-0.1084	1.64371	0.709164
OTU3599	0.02001	0.01324	0	0	0.05888	-0.001213	0.04123	0.02001	0	0.709164
OTU2911	0.01501	0.008665	0.03002	0.005003	0.06017	-0.03105	0.001029	-0.01501	2	0.709164
OTU2787	0.02001	0.005003	0.005003	0.008665	0.06017	-0.001032	0.03105	0.01501	0.250025	0.709164
OTU1383	0.05503	0.01733	0.02668	0.007642	0.06053	-0.002011	0.05871	0.02835	0.484826	0.709164
OTU2124	0.03168	0.002888	0.04502	0.008665	0.06468	-0.02798	0.001301	-0.01334	1.42109	0.709164
OTU2935	0.02001	0.005003	0.00667	0.007642	0.06468	-0.001302	0.02798	0.01334	0.333333	0.709164
OTU3434	0.02001	0.008665	0.00667	0.002888	0.06468	-0.001301	0.02798	0.01334	0.333333	0.709164
OTU3276	0.01501	0.008665	0.001668	0.002888	0.06468	-0.001299	0.02798	0.01334	0.111126	0.709164
OTU143	0.001668	0.002888	0.01501	0.008665	0.06468	-0.02798	0.001299	-0.01334	8.9988	0.709164
OTU2905	0.3635	0.06605	0.2568	0.03177	0.06522	-0.01079	0.2242	0.1067	0.706465	0.709164
OTU1784	0.08838	0.04648	0.1568	0.007642	0.06579	-0.1439	0.007087	-0.06842	1.77416	0.709164
OTU2273	0.02501	0.005003	0.01668	0.002888	0.06677	-0.00093	0.01759	0.00833	0.666933	0.709164
OTU854	0.02335	0.002888	0.01501	0.005003	0.06677	-0.00092	0.0176	0.00834	0.642827	0.709164
OTU2151	0.01167	0.002888	0.02001	0.005003	0.06677	-0.0176	0.00092	-0.00834	1.71465	0.709164
OTU224	0.01501	0	0.00667	0.005777	0.06677	-0.0009204	0.0176	0.00834	0.44437	0.709164
OTU1195	0.005003	0.005003	0.01334	0.002888	0.06677	-0.0176	0.000923	-0.008337	2.6664	0.709164
OTU1213	0.005003	0.005003	0.01334	0.002888	0.06677	-0.0176	0.000923	-0.008337	2.6664	0.709164
OTU2712	0.01001	0.005003	0.001668	0.002888	0.06677	-0.000918	0.0176	0.008342	0.166633	0.709164
OTU1829	0.01001	0.005003	0.001668	0.002888	0.06677	-0.000918	0.0176	0.008342	0.166633	0.709164
OTU2332	0.01001	0.005003	0.001668	0.002888	0.06677	-0.000918	0.0176	0.008342	0.166633	0.709164
OTU1031	0.001668	0.002888	0.01001	0.005003	0.06677	-0.0176	0.000918	-0.008342	6.0012	0.709164
OTU749	0.01001	0.005003	0.001668	0.002888	0.06677	-0.000918	0.0176	0.008342	0.166633	0.709164
OTU1750	0	0	0.008338	0.005777	0.06677	-0.0176	0.0009224	-0.008338	1	0.709164
OTU3000	0.008338	0.005777	0	0	0.06677	-0.0009224	0.0176	0.008338	0	0.709164
OTU3503	0.008338	0.005777	0	0	0.06677	-0.0009224	0.0176	0.008338	0	0.709164
OTU1866	0	0	0.008338	0.005777	0.06677	-0.0176	0.0009224	-0.008338	1	0.709164
OTU3588	0.008338	0.005777	0	0	0.06677	-0.0009224	0.0176	0.008338	0	0.709164
OTU793	0.008338	0.005777	0	0	0.06677	-0.0009224	0.0176	0.008338	0	0.709164
OTU1350	0	0	0.008338	0.005777	0.06677	-0.0176	0.0009224	-0.008338	1	0.709164
OTU1613	0.08338	0.02845	0.04002	0.01001	0.06746	-0.004985	0.09171	0.04336	0.479971	0.709164
OTU1174	0.02335	0.002888	0.01167	0.007642	0.06859	-0.001416	0.02478	0.01168	0.499786	0.709164
OTU2615	0.00667	0.002888	0.01834	0.007642	0.06859	-0.02477	0.001426	-0.01167	2.74963	0.709164
OTU3010	0.01834	0.007642	0.00667	0.002888	0.06859	-0.001426	0.02477	0.01167	0.363686	0.709164
OTU762	0.01334	0.007642	0.001668	0.002888	0.06859	-0.001424	0.02477	0.01167	0.125037	0.709164
OTU1517	0.04169	0.01757	0.01167	0.01155	0.06876	-0.003685	0.06372	0.03002	0.279923	0.709164
OTU1796	0.003335	0.002888	0.02168	0.01259	0.06972	-0.03905	0.002361	-0.01835	6.50075	0.709164
OTU180	0.03002	0.01324	0.008338	0.007642	0.06993	-0.002823	0.04619	0.02168	0.277748	0.709164
OTU1591	0.01001	0.005003	0.02001	0.005003	0.07048	-0.02134	0.001342	-0.01	1.999	0.709164
OTU1401	0.02001	0.005003	0.01001	0.005003	0.07048	-0.001342	0.02134	0.01	0.50025	0.709164
OTU3335	0.01501	0.005003	0.005003	0.005003	0.07048	-0.001335	0.02135	0.01001	0.333311	0.709164
OTU1670	0.005003	0.005003	0.01501	0.005003	0.07048	-0.02135	0.001335	-0.01001	3.0002	0.709164
OTU390	0.07671	0.04075	0.1484	0.03057	0.07134	-0.1533	0.009969	-0.07169	1.93456	0.709164
OTU3082	0.06003	0.03907	0.1201	0.01804	0.07307	-0.1291	0.008912	-0.06007	2.00067	0.709164
OTU955	0.02168	0.007642	0.008338	0.005777	0.07339	-0.002014	0.0287	0.01334	0.384594	0.709164
OTU1736	0.04336	0.02755	0.005003	0	0.07347	-0.005805	0.08252	0.03836	0.115383	0.709164
OTU1072	0.02668	0.007642	0.0567	0.02022	0.07393	-0.06467	0.00463	-0.03002	2.12519	0.709164
OTU151	0.03168	0.007642	0.01668	0.007642	0.07393	-0.002324	0.03232	0.015	0.526515	0.709164
OTU2143	0.003335	0.002888	0.01834	0.01041	0.07393	-0.03232	0.002312	-0.015	5.49925	0.709164
OTU1152	0.001668	0.002888	0.01668	0.01041	0.07393	-0.03233	0.002305	-0.01501	10	0.709164
OTU3576	0.02835	0.01608	0.005003	0.005003	0.07428	-0.003648	0.05034	0.02335	0.176473	0.709164
OTU247	0.2385	0.06529	0.3335	0.02256	0.07572	-0.2057	0.01573	-0.095	1.39832	0.709164
OTU2346	0.08505	0.02785	0.03335	0.02567	0.07735	-0.009014	0.1124	0.0517	0.392122	0.709164
OTU520	0.04169	0.01444	0.01501	0.01324	0.07774	-0.004724	0.05808	0.02668	0.360038	0.709164
OTU2041	0.02835	0.02083	0	0	0.07788	-0.00504	0.06174	0.02835	0	0.709164
OTU1061	0.04169	0.007642	0.02168	0.01259	0.07822	-0.003598	0.04362	0.02001	0.520029	0.709164
OTU2356	0.03002	0.008665	0.04836	0.01041	0.07893	-0.04005	0.003371	-0.01834	1.61093	0.709164
OTU602	0.02168	0.002888	0.04002	0.01324	0.07893	-0.04006	0.003383	-0.01834	1.84594	0.709164
OTU1982	0.04836	0.02468	0.09338	0.02256	0.08004	-0.09862	0.008579	-0.04502	1.93093	0.709164
OTU1611	0.02501	0.01501	0.005003	0	0.08209	-0.004054	0.04407	0.02001	0.20004	0.709164
OTU1972	0.1401	0.03124	0.08004	0.03281	0.08337	-0.01256	0.1327	0.06006	0.571306	0.709164
OTU1684	0.01668	0.01259	0	0	0.08347	-0.003502	0.03686	0.01668	0	0.709164
OTU1740	0.2651	0.05682	0.1884	0.01444	0.08608	-0.01728	0.1707	0.0767	0.710675	0.709164
OTU3454	0.04336	0.01894	0.01668	0.007642	0.08642	-0.006059	0.05942	0.02668	0.384686	0.709164
OTU2385	0.04669	0.01757	0.02168	0.007642	0.08655	-0.005703	0.05572	0.02501	0.464339	0.709164
OTU1615	0.0617	0.02518	0.02335	0.01528	0.08713	-0.008863	0.08556	0.03835	0.378444	0.709164
OTU886	0.2068	0.02518	0.2401	0.005003	0.08763	-0.07445	0.007852	-0.0333	1.16103	0.709164
OTU3350	0.02668	0.01041	0.04336	0.007642	0.08901	-0.03738	0.004021	-0.01668	1.62519	0.709164
OTU2521	0.008338	0.005777	0.01668	0.002888	0.08901	-0.0187	0.002011	-0.008342	2.00048	0.709164
OTU347	0.02168	0.007642	0.07504	0.04095	0.09073	-0.1201	0.01342	-0.05336	3.46125	0.709164
OTU3175	0.01001	0	0.02335	0.01041	0.09073	-0.03003	0.003347	-0.01334	2.33267	0.709164
OTU2286	0.02001	0.01001	0.00667	0.002888	0.09073	-0.00336	0.03004	0.01334	0.333333	0.709164
OTU1506	0.1267	0.07081	0.03002	0.02647	0.09101	-0.0245	0.2179	0.09668	0.236938	0.709164
OTU730	0.02001	0.008665	0.03168	0.002888	0.09126	-0.02631	0.002971	-0.01167	1.58321	0.709164
OTU280	0.003335	0.002888	0.01501	0.008665	0.09126	-0.02632	0.002966	-0.01168	4.50075	0.709164
OTU671	0.2485	0.06811	0.4853	0.1751	0.09442	-0.538	0.06437	-0.2368	1.95292	0.709164
OTU2508	0.08838	0.005777	0.07337	0.01041	0.09445	-0.004074	0.03409	0.01501	0.830165	0.709164
OTU446	0.003335	0.005777	0.01834	0.01041	0.09445	-0.03409	0.004079	-0.015	5.49925	0.709164
OTU3476	0.05003	0.01324	0.02501	0.01501	0.09634	-0.007064	0.0571	0.02502	0.4999	0.709164
OTU1989	0.02501	0.02001	0	0	0.09634	-0.007066	0.05709	0.02501	0	0.709164
OTU531	0.02168	0.002888	0.008338	0.01041	0.0993	-0.003975	0.03066	0.01334	0.384594	0.709164
OTU3090	0.01668	0.01041	0.003335	0.002888	0.0993	-0.003972	0.03066	0.01335	0.19994	0.709164
OTU1980	0.03168	0.002888	0.01501	0.01324	0.09998	-0.005053	0.03839	0.01667	0.473801	0.709164
OTU1480	0.04169	0.007642	0.03168	0.002888	0.1012	-0.003086	0.02311	0.01001	0.759894	0.709164
OTU2442	0.02335	0.005777	0.01334	0.005777	0.1012	-0.003086	0.02311	0.01001	0.571306	0.709164
OTU1196	0.01334	0.007642	0.02335	0.002888	0.1012	-0.02311	0.003086	-0.01001	1.75037	0.709164
OTU1981	0.01334	0.002888	0.01834	0.002888	0.1012	-0.01155	0.001547	-0.005	1.37481	0.709164
OTU1155	0.01334	0.002888	0.008338	0.002888	0.1012	-0.001545	0.01155	0.005002	0.625037	0.709164
OTU2983	0.01334	0.002888	0.008338	0.002888	0.1012	-0.001545	0.01155	0.005002	0.625037	0.709164
OTU2572	0.01167	0.002888	0.00667	0.002888	0.1012	-0.001547	0.01155	0.005	0.571551	0.709164
OTU2417	0.003335	0.002888	0.01334	0.007642	0.1012	-0.0231	0.003091	-0.01001	4	0.709164
OTU610	0.003335	0.002888	0.01334	0.007642	0.1012	-0.0231	0.003091	-0.01001	4	0.709164
OTU1952	0.01334	0.005777	0.003335	0.005777	0.1012	-0.003091	0.0231	0.01001	0.25	0.709164
OTU704	0.01334	0.007642	0.003335	0.002888	0.1012	-0.003091	0.0231	0.01001	0.25	0.709164
OTU1169	0.003335	0.002888	0.01334	0.007642	0.1012	-0.0231	0.003091	-0.01001	4	0.709164
OTU3259	0.003335	0.005777	0.01334	0.005777	0.1012	-0.0231	0.003091	-0.01001	4	0.709164
OTU3459	0.01167	0.007642	0.001668	0.002888	0.1012	-0.003094	0.0231	0.01	0.142931	0.709164
OTU3273	0.01167	0.007642	0.001668	0.002888	0.1012	-0.003094	0.0231	0.01	0.142931	0.709164
OTU3171	0.008338	0.002888	0.003335	0.002888	0.1012	-0.001544	0.01155	0.005003	0.399976	0.709164
OTU1600	0.003335	0.002888	0.008338	0.002888	0.1012	-0.01155	0.001544	-0.005003	2.50015	0.709164
OTU3284	0.008338	0.002888	0.003335	0.002888	0.1012	-0.001544	0.01155	0.005003	0.399976	0.709164
OTU3471	0.008338	0.002888	0.003335	0.002888	0.1012	-0.001544	0.01155	0.005003	0.399976	0.709164
OTU3538	0.008338	0.002888	0.003335	0.002888	0.1012	-0.001544	0.01155	0.005003	0.399976	0.709164
OTU2862	0.008338	0.002888	0.003335	0.002888	0.1012	-0.001544	0.01155	0.005003	0.399976	0.709164
OTU89	0.003335	0.002888	0.008338	0.002888	0.1012	-0.01155	0.001544	-0.005003	2.50015	0.709164
OTU2304	0.008338	0.002888	0.003335	0.002888	0.1012	-0.001544	0.01155	0.005003	0.399976	0.709164
OTU421	0.008338	0.002888	0.003335	0.002888	0.1012	-0.001544	0.01155	0.005003	0.399976	0.709164
OTU3238	0.003335	0.002888	0.008338	0.002888	0.1012	-0.01155	0.001544	-0.005003	2.50015	0.709164
OTU2251	0.003335	0.002888	0.008338	0.002888	0.1012	-0.01155	0.001544	-0.005003	2.50015	0.709164
OTU1928	0.008338	0.002888	0.003335	0.002888	0.1012	-0.001544	0.01155	0.005003	0.399976	0.709164
OTU944	0.001668	0.002888	0.00667	0.002888	0.1012	-0.01155	0.001545	-0.005002	3.9988	0.709164
OTU3032	0.00667	0.002888	0.001668	0.002888	0.1012	-0.001545	0.01155	0.005002	0.250075	0.709164
OTU1722	0.00667	0.002888	0.001668	0.002888	0.1012	-0.001545	0.01155	0.005002	0.250075	0.709164
OTU3245	0.00667	0.002888	0.001668	0.002888	0.1012	-0.001545	0.01155	0.005002	0.250075	0.709164
OTU2376	0.001668	0.002888	0.00667	0.002888	0.1012	-0.01155	0.001545	-0.005002	3.9988	0.709164
OTU3053	0.00667	0.002888	0.001668	0.002888	0.1012	-0.001545	0.01155	0.005002	0.250075	0.709164
OTU2471	0.00667	0.002888	0.001668	0.002888	0.1012	-0.001545	0.01155	0.005002	0.250075	0.709164
OTU108	0.00667	0.002888	0.001668	0.002888	0.1012	-0.001545	0.01155	0.005002	0.250075	0.709164
OTU162	0.00667	0.002888	0.001668	0.002888	0.1012	-0.001545	0.01155	0.005002	0.250075	0.709164
OTU2103	0.001668	0.002888	0.00667	0.002888	0.1012	-0.01155	0.001545	-0.005002	3.9988	0.709164
OTU2716	0.001668	0.002888	0.00667	0.002888	0.1012	-0.01155	0.001545	-0.005002	3.9988	0.709164
OTU1269	0.001668	0.002888	0.00667	0.002888	0.1012	-0.01155	0.001545	-0.005002	3.9988	0.709164
OTU3448	0.00667	0.002888	0.001668	0.002888	0.1012	-0.001545	0.01155	0.005002	0.250075	0.709164
OTU3368	0.00667	0.002888	0.001668	0.002888	0.1012	-0.001545	0.01155	0.005002	0.250075	0.709164
OTU1631	0.00667	0.002888	0.001668	0.002888	0.1012	-0.001545	0.01155	0.005002	0.250075	0.709164
OTU3097	0.001668	0.002888	0.00667	0.002888	0.1012	-0.01155	0.001545	-0.005002	3.9988	0.709164
OTU1979	0.001668	0.002888	0.00667	0.002888	0.1012	-0.01155	0.001545	-0.005002	3.9988	0.709164
OTU897	0.001668	0.002888	0.00667	0.002888	0.1012	-0.01155	0.001545	-0.005002	3.9988	0.709164
OTU3161	0.001668	0.002888	0.00667	0.002888	0.1012	-0.01155	0.001545	-0.005002	3.9988	0.709164
OTU2762	0.00667	0.002888	0.001668	0.002888	0.1012	-0.001545	0.01155	0.005002	0.250075	0.709164
OTU316	0.001668	0.002888	0.00667	0.002888	0.1012	-0.01155	0.001545	-0.005002	3.9988	0.709164
OTU3484	0.00667	0.002888	0.001668	0.002888	0.1012	-0.001545	0.01155	0.005002	0.250075	0.709164
OTU99	0.00667	0.002888	0.001668	0.002888	0.1012	-0.001545	0.01155	0.005002	0.250075	0.709164
OTU1522	0.01167	0.005777	0.02335	0.007642	0.1024	-0.02704	0.003676	-0.01168	2.00086	0.709164
OTU3056	0.02335	0.007642	0.01167	0.005777	0.1024	-0.003676	0.02704	0.01168	0.499786	0.709164
OTU3596	0.03835	0.01444	0.01668	0.01041	0.1026	-0.006865	0.0502	0.02167	0.434941	0.709164
OTU578	0.09672	0.04044	0.04669	0.007642	0.103	-0.01594	0.116	0.05003	0.482734	0.709164
OTU388	0.09505	0.02181	0.06837	0.002888	0.1035	-0.008586	0.06195	0.02668	0.719306	0.709164
OTU2354	0.03168	0.007642	0.06837	0.02931	0.1039	-0.08524	0.01186	-0.03669	2.15814	0.709164
OTU503	0	0	0.03335	0.02755	0.1041	-0.07751	0.01081	-0.03335	1	0.709164
OTU285	0.04336	0.005777	0.02668	0.01259	0.1054	-0.005525	0.03888	0.01668	0.615314	0.709164
OTU1513	0.03335	0.01259	0.01668	0.005777	0.1054	-0.005535	0.03887	0.01667	0.50015	0.709164
OTU1440	0.02335	0.01444	0.005003	0.005003	0.1062	-0.00615	0.04284	0.01835	0.214261	0.709164
OTU2549	0.3869	0.04728	0.3085	0.04512	0.1064	-0.02636	0.1832	0.0784	0.797364	0.709164
OTU2371	0.03502	0.01804	0.01167	0.007642	0.1079	-0.008055	0.05476	0.02335	0.333238	0.709164
OTU3362	0.02835	0.02022	0.003335	0.005777	0.1084	-0.008694	0.05872	0.02501	0.117637	0.709164
OTU1380	0.01334	0.01155	0.03669	0.01608	0.1107	-0.05509	0.008386	-0.02335	2.75037	0.709164
OTU870	0.4086	0.1965	0.1651	0.06618	0.1117	-0.08887	0.5759	0.2435	0.404063	0.709164
OTU477	0.09172	0.01444	0.1934	0.08612	0.1138	-0.2417	0.0383	-0.1017	2.10859	0.709164
OTU3179	0.03168	0.002888	0.01668	0.01259	0.1145	-0.005706	0.03571	0.015	0.526515	0.709164
OTU1815	0.008338	0.002888	0.02335	0.01259	0.1145	-0.03572	0.005694	-0.01501	2.80043	0.709164
OTU2565	0.01668	0.01259	0.001668	0.002888	0.1145	-0.005694	0.03572	0.01501	0.1	0.709164
OTU136	0.01501	0	0.02835	0.01155	0.1161	-0.03185	0.005174	-0.01334	1.88874	0.709164
OTU3237	0.02501	0	0.01501	0.008665	0.1161	-0.00389	0.02389	0.01	0.60016	0.709164
OTU2785	0.01668	0.002888	0.01001	0.005003	0.1161	-0.00259	0.01593	0.00667	0.60012	0.709164
OTU395	0.02001	0.008665	0.00667	0.007642	0.1161	-0.00518	0.03186	0.01334	0.333333	0.709164
OTU1910	0.01334	0.002888	0.01001	0	0.1161	-0.001299	0.007959	0.00333	0.750375	0.709164
OTU193	0.01501	0.005003	0.008338	0.002888	0.1161	-0.002588	0.01593	0.006672	0.555496	0.709164
OTU3334	0.01501	0.005003	0.008338	0.002888	0.1161	-0.002588	0.01593	0.006672	0.555496	0.709164
OTU2153	0.01834	0.01041	0.005003	0.005003	0.1161	-0.005177	0.03185	0.01334	0.272792	0.709164
OTU780	0.01001	0	0.00667	0.002888	0.1161	-0.001289	0.007969	0.00334	0.666334	0.709164
OTU1034	0.01167	0.005777	0.005003	0	0.1161	-0.002593	0.01593	0.006667	0.428706	0.709164
OTU1134	0.01167	0.002888	0.005003	0.005003	0.1161	-0.002593	0.01593	0.006667	0.428706	0.709164
OTU931	0.003335	0.002888	0.01001	0.005003	0.1161	-0.01593	0.002585	-0.006675	3.0015	0.709164
OTU1222	0.01001	0.005003	0.003335	0.002888	0.1161	-0.002585	0.01593	0.006675	0.333167	0.709164
OTU2771	0.01001	0.005003	0.003335	0.002888	0.1161	-0.002585	0.01593	0.006675	0.333167	0.709164
OTU1293	0.01001	0.005003	0.003335	0.002888	0.1161	-0.002585	0.01593	0.006675	0.333167	0.709164
OTU2924	0.01001	0.008665	0	0	0.1161	-0.00388	0.0239	0.01001	0	0.709164
OTU1801	0.01001	0.008665	0	0	0.1161	-0.00388	0.0239	0.01001	0	0.709164
OTU1172	0.001668	0.002888	0.005003	0	0.1161	-0.007964	0.001294	-0.003335	2.9994	0.709164
OTU3019	0.005003	0	0.001668	0.002888	0.1161	-0.001294	0.007964	0.003335	0.3334	0.709164
OTU3039	0.005003	0	0.001668	0.002888	0.1161	-0.001294	0.007964	0.003335	0.3334	0.709164
OTU1054	0.005003	0	0.001668	0.002888	0.1161	-0.001294	0.007964	0.003335	0.3334	0.709164
OTU3313	0.005003	0	0.001668	0.002888	0.1161	-0.001294	0.007964	0.003335	0.3334	0.709164
OTU1400	0.001668	0.002888	0.005003	0	0.1161	-0.007964	0.001294	-0.003335	2.9994	0.709164
OTU796	0.001668	0.002888	0.005003	0	0.1161	-0.007964	0.001294	-0.003335	2.9994	0.709164
OTU1895	0.005003	0	0.001668	0.002888	0.1161	-0.001294	0.007964	0.003335	0.3334	0.709164
OTU3578	0.005003	0	0.001668	0.002888	0.1161	-0.001294	0.007964	0.003335	0.3334	0.709164
OTU729	0.001668	0.002888	0.005003	0	0.1161	-0.007964	0.001294	-0.003335	2.9994	0.709164
OTU901	0.005003	0	0.001668	0.002888	0.1161	-0.001294	0.007964	0.003335	0.3334	0.709164
OTU1221	0.005003	0	0.001668	0.002888	0.1161	-0.001294	0.007964	0.003335	0.3334	0.709164
OTU533	0.001668	0.002888	0.005003	0	0.1161	-0.007964	0.001294	-0.003335	2.9994	0.709164
OTU3075	0.005003	0	0.001668	0.002888	0.1161	-0.001294	0.007964	0.003335	0.3334	0.709164
OTU1528	0.001668	0.002888	0.005003	0	0.1161	-0.007964	0.001294	-0.003335	2.9994	0.709164
OTU3435	0.005003	0	0.001668	0.002888	0.1161	-0.001294	0.007964	0.003335	0.3334	0.709164
OTU1953	0.005003	0	0.001668	0.002888	0.1161	-0.001294	0.007964	0.003335	0.3334	0.709164
OTU1588	0.005003	0	0.001668	0.002888	0.1161	-0.001294	0.007964	0.003335	0.3334	0.709164
OTU3058	0.005003	0	0.001668	0.002888	0.1161	-0.001294	0.007964	0.003335	0.3334	0.709164
OTU3267	0.005003	0	0.001668	0.002888	0.1161	-0.001294	0.007964	0.003335	0.3334	0.709164
OTU2165	0.001668	0.002888	0.005003	0	0.1161	-0.007964	0.001294	-0.003335	2.9994	0.709164
OTU253	0.005003	0	0.001668	0.002888	0.1161	-0.001294	0.007964	0.003335	0.3334	0.709164
OTU1785	0.001668	0.002888	0.005003	0	0.1161	-0.007964	0.001294	-0.003335	2.9994	0.709164
OTU2504	0.005003	0	0.001668	0.002888	0.1161	-0.001294	0.007964	0.003335	0.3334	0.709164
OTU1609	0.001668	0.002888	0.005003	0	0.1161	-0.007964	0.001294	-0.003335	2.9994	0.709164
OTU3201	0.00667	0.005777	0	0	0.1161	-0.00259	0.01593	0.00667	0	0.709164
OTU1011	0	0	0.00667	0.005777	0.1161	-0.01593	0.00259	-0.00667	1	0.709164
OTU1229	0	0	0.00667	0.005777	0.1161	-0.01593	0.00259	-0.00667	1	0.709164
OTU2156	0.00667	0.005777	0	0	0.1161	-0.00259	0.01593	0.00667	0	0.709164
OTU790	0.00667	0.005777	0	0	0.1161	-0.00259	0.01593	0.00667	0	0.709164
OTU1156	0	0	0.00667	0.005777	0.1161	-0.01593	0.00259	-0.00667	1	0.709164
OTU1491	0	0	0.00667	0.005777	0.1161	-0.01593	0.00259	-0.00667	1	0.709164
OTU717	0	0	0.00667	0.005777	0.1161	-0.01593	0.00259	-0.00667	1	0.709164
OTU926	0.00667	0.005777	0	0	0.1161	-0.00259	0.01593	0.00667	0	0.709164
OTU2278	0.00667	0.005777	0	0	0.1161	-0.00259	0.01593	0.00667	0	0.709164
OTU2172	0.00667	0.005777	0	0	0.1161	-0.00259	0.01593	0.00667	0	0.709164
OTU2618	0.00667	0.005777	0	0	0.1161	-0.00259	0.01593	0.00667	0	0.709164
OTU2252	0.003335	0.002888	0	0	0.1161	-0.001294	0.007964	0.003335	0	0.709164
OTU619	0.003335	0.002888	0	0	0.1161	-0.001294	0.007964	0.003335	0	0.709164
OTU1795	0	0	0.003335	0.002888	0.1161	-0.007964	0.001294	-0.003335	1	0.709164
OTU3193	0.003335	0.002888	0	0	0.1161	-0.001294	0.007964	0.003335	0	0.709164
OTU2608	0	0	0.003335	0.002888	0.1161	-0.007964	0.001294	-0.003335	1	0.709164
OTU2634	0.003335	0.002888	0	0	0.1161	-0.001294	0.007964	0.003335	0	0.709164
OTU3021	0	0	0.003335	0.002888	0.1161	-0.007964	0.001294	-0.003335	1	0.709164
OTU102	0	0	0.003335	0.002888	0.1161	-0.007964	0.001294	-0.003335	1	0.709164
OTU2177	0	0	0.003335	0.002888	0.1161	-0.007964	0.001294	-0.003335	1	0.709164
OTU2231	0	0	0.003335	0.002888	0.1161	-0.007964	0.001294	-0.003335	1	0.709164
OTU1569	0.003335	0.002888	0	0	0.1161	-0.001294	0.007964	0.003335	0	0.709164
OTU432	0.003335	0.002888	0	0	0.1161	-0.001294	0.007964	0.003335	0	0.709164
OTU2019	0.003335	0.002888	0	0	0.1161	-0.001294	0.007964	0.003335	0	0.709164
OTU3231	0.003335	0.002888	0	0	0.1161	-0.001294	0.007964	0.003335	0	0.709164
OTU2545	0.003335	0.002888	0	0	0.1161	-0.001294	0.007964	0.003335	0	0.709164
OTU1646	0.003335	0.002888	0	0	0.1161	-0.001294	0.007964	0.003335	0	0.709164
OTU2535	0.003335	0.002888	0	0	0.1161	-0.001294	0.007964	0.003335	0	0.709164
OTU2543	0.003335	0.002888	0	0	0.1161	-0.001294	0.007964	0.003335	0	0.709164
OTU321	0.003335	0.002888	0	0	0.1161	-0.001294	0.007964	0.003335	0	0.709164
OTU2113	0	0	0.003335	0.002888	0.1161	-0.007964	0.001294	-0.003335	1	0.709164
OTU2055	0	0	0.003335	0.002888	0.1161	-0.007964	0.001294	-0.003335	1	0.709164
OTU1596	0.003335	0.002888	0	0	0.1161	-0.001294	0.007964	0.003335	0	0.709164
OTU1708	0	0	0.003335	0.002888	0.1161	-0.007964	0.001294	-0.003335	1	0.709164
OTU1218	0	0	0.003335	0.002888	0.1161	-0.007964	0.001294	-0.003335	1	0.709164
OTU98	0.003335	0.002888	0	0	0.1161	-0.001294	0.007964	0.003335	0	0.709164
OTU41	0.003335	0.002888	0	0	0.1161	-0.001294	0.007964	0.003335	0	0.709164
OTU2990	0.003335	0.002888	0	0	0.1161	-0.001294	0.007964	0.003335	0	0.709164
OTU1224	0	0	0.003335	0.002888	0.1161	-0.007964	0.001294	-0.003335	1	0.709164
OTU1920	0	0	0.003335	0.002888	0.1161	-0.007964	0.001294	-0.003335	1	0.709164
OTU3539	0.003335	0.002888	0	0	0.1161	-0.001294	0.007964	0.003335	0	0.709164
OTU72	0.003335	0.002888	0	0	0.1161	-0.001294	0.007964	0.003335	0	0.709164
OTU3124	0.003335	0.002888	0	0	0.1161	-0.001294	0.007964	0.003335	0	0.709164
OTU661	0	0	0.003335	0.002888	0.1161	-0.007964	0.001294	-0.003335	1	0.709164
OTU2936	0.003335	0.002888	0	0	0.1161	-0.001294	0.007964	0.003335	0	0.709164
OTU2293	0.003335	0.002888	0	0	0.1161	-0.001294	0.007964	0.003335	0	0.709164
OTU2666	0.003335	0.002888	0	0	0.1161	-0.001294	0.007964	0.003335	0	0.709164
OTU3432	0.003335	0.002888	0	0	0.1161	-0.001294	0.007964	0.003335	0	0.709164
OTU2737	0.003335	0.002888	0	0	0.1161	-0.001294	0.007964	0.003335	0	0.709164
OTU3134	0.003335	0.002888	0	0	0.1161	-0.001294	0.007964	0.003335	0	0.709164
OTU1868	0	0	0.003335	0.002888	0.1161	-0.007964	0.001294	-0.003335	1	0.709164
OTU2534	0.003335	0.002888	0	0	0.1161	-0.001294	0.007964	0.003335	0	0.709164
OTU913	0	0	0.003335	0.002888	0.1161	-0.007964	0.001294	-0.003335	1	0.709164
OTU2932	0.003335	0.002888	0	0	0.1161	-0.001294	0.007964	0.003335	0	0.709164
OTU32	0	0	0.003335	0.002888	0.1161	-0.007964	0.001294	-0.003335	1	0.709164
OTU700	0	0	0.003335	0.002888	0.1161	-0.007964	0.001294	-0.003335	1	0.709164
OTU1459	0	0	0.003335	0.002888	0.1161	-0.007964	0.001294	-0.003335	1	0.709164
OTU1778	0	0	0.003335	0.002888	0.1161	-0.007964	0.001294	-0.003335	1	0.709164
OTU423	0.003335	0.002888	0	0	0.1161	-0.001294	0.007964	0.003335	0	0.709164
OTU2505	0.003335	0.002888	0	0	0.1161	-0.001294	0.007964	0.003335	0	0.709164
OTU697	0.003335	0.002888	0	0	0.1161	-0.001294	0.007964	0.003335	0	0.709164
OTU2735	0.003335	0.002888	0	0	0.1161	-0.001294	0.007964	0.003335	0	0.709164
OTU1288	0	0	0.003335	0.002888	0.1161	-0.007964	0.001294	-0.003335	1	0.709164
OTU1583	0.003335	0.002888	0	0	0.1161	-0.001294	0.007964	0.003335	0	0.709164
OTU3299	0	0	0.003335	0.002888	0.1161	-0.007964	0.001294	-0.003335	1	0.709164
OTU2158	0.003335	0.002888	0	0	0.1161	-0.001294	0.007964	0.003335	0	0.709164
OTU278	0	0	0.003335	0.002888	0.1161	-0.007964	0.001294	-0.003335	1	0.709164
OTU3154	0.003335	0.002888	0	0	0.1161	-0.001294	0.007964	0.003335	0	0.709164
OTU3261	0.003335	0.002888	0	0	0.1161	-0.001294	0.007964	0.003335	0	0.709164
OTU2559	0.003335	0.002888	0	0	0.1161	-0.001294	0.007964	0.003335	0	0.709164
OTU2719	0.003335	0.002888	0	0	0.1161	-0.001294	0.007964	0.003335	0	0.709164
OTU310	0.003335	0.002888	0	0	0.1161	-0.001294	0.007964	0.003335	0	0.709164
OTU2898	0.003335	0.002888	0	0	0.1161	-0.001294	0.007964	0.003335	0	0.709164
OTU158	0.003335	0.002888	0	0	0.1161	-0.001294	0.007964	0.003335	0	0.709164
OTU2499	0.003335	0.002888	0	0	0.1161	-0.001294	0.007964	0.003335	0	0.709164
OTU2909	0.003335	0.002888	0	0	0.1161	-0.001294	0.007964	0.003335	0	0.709164
OTU115	0.003335	0.002888	0	0	0.1161	-0.001294	0.007964	0.003335	0	0.709164
OTU1812	0	0	0.003335	0.002888	0.1161	-0.007964	0.001294	-0.003335	1	0.709164
OTU1297	0	0	0.003335	0.002888	0.1161	-0.007964	0.001294	-0.003335	1	0.709164
OTU3581	0.003335	0.002888	0	0	0.1161	-0.001294	0.007964	0.003335	0	0.709164
OTU3027	0.003335	0.002888	0	0	0.1161	-0.001294	0.007964	0.003335	0	0.709164
OTU273	0	0	0.003335	0.002888	0.1161	-0.007964	0.001294	-0.003335	1	0.709164
OTU2266	0.003335	0.002888	0	0	0.1161	-0.001294	0.007964	0.003335	0	0.709164
OTU3328	0.003335	0.002888	0	0	0.1161	-0.001294	0.007964	0.003335	0	0.709164
OTU972	0	0	0.003335	0.002888	0.1161	-0.007964	0.001294	-0.003335	1	0.709164
OTU2009	0	0	0.003335	0.002888	0.1161	-0.007964	0.001294	-0.003335	1	0.709164
OTU2616	0.003335	0.002888	0	0	0.1161	-0.001294	0.007964	0.003335	0	0.709164
OTU1228	0	0	0.003335	0.002888	0.1161	-0.007964	0.001294	-0.003335	1	0.709164
OTU2033	0	0	0.003335	0.002888	0.1161	-0.007964	0.001294	-0.003335	1	0.709164
OTU3236	0.003335	0.002888	0	0	0.1161	-0.001294	0.007964	0.003335	0	0.709164
OTU2913	0	0	0.003335	0.002888	0.1161	-0.007964	0.001294	-0.003335	1	0.709164
OTU1252	0	0	0.003335	0.002888	0.1161	-0.007964	0.001294	-0.003335	1	0.709164
OTU2522	0.003335	0.002888	0	0	0.1161	-0.001294	0.007964	0.003335	0	0.709164
OTU2575	0.003335	0.002888	0	0	0.1161	-0.001294	0.007964	0.003335	0	0.709164
OTU2733	0.003335	0.002888	0	0	0.1161	-0.001294	0.007964	0.003335	0	0.709164
OTU2679	0.003335	0.002888	0	0	0.1161	-0.001294	0.007964	0.003335	0	0.709164
OTU1347	0	0	0.003335	0.002888	0.1161	-0.007964	0.001294	-0.003335	1	0.709164
OTU1621	0.003335	0.002888	0	0	0.1161	-0.001294	0.007964	0.003335	0	0.709164
OTU3101	0.003335	0.002888	0	0	0.1161	-0.001294	0.007964	0.003335	0	0.709164
OTU2744	0.003335	0.002888	0	0	0.1161	-0.001294	0.007964	0.003335	0	0.709164
OTU2589	0.003335	0.002888	0	0	0.1161	-0.001294	0.007964	0.003335	0	0.709164
OTU1483	0	0	0.003335	0.002888	0.1161	-0.007964	0.001294	-0.003335	1	0.709164
OTU3045	0.003335	0.002888	0	0	0.1161	-0.001294	0.007964	0.003335	0	0.709164
OTU3137	0.003335	0.002888	0	0	0.1161	-0.001294	0.007964	0.003335	0	0.709164
OTU2034	0	0	0.003335	0.002888	0.1161	-0.007964	0.001294	-0.003335	1	0.709164
OTU3069	0.003335	0.002888	0	0	0.1161	-0.001294	0.007964	0.003335	0	0.709164
OTU1687	0	0	0.003335	0.002888	0.1161	-0.007964	0.001294	-0.003335	1	0.709164
OTU3441	0.003335	0.002888	0	0	0.1161	-0.001294	0.007964	0.003335	0	0.709164
OTU2642	0.003335	0.002888	0	0	0.1161	-0.001294	0.007964	0.003335	0	0.709164
OTU244	0.003335	0.002888	0	0	0.1161	-0.001294	0.007964	0.003335	0	0.709164
OTU2439	0.003335	0.002888	0	0	0.1161	-0.001294	0.007964	0.003335	0	0.709164
OTU2977	0.003335	0.002888	0	0	0.1161	-0.001294	0.007964	0.003335	0	0.709164
OTU2148	0.003335	0.002888	0	0	0.1161	-0.001294	0.007964	0.003335	0	0.709164
OTU623	0.003335	0.002888	0	0	0.1161	-0.001294	0.007964	0.003335	0	0.709164
OTU2742	0.003335	0.002888	0	0	0.1161	-0.001294	0.007964	0.003335	0	0.709164
OTU10	0	0	0.003335	0.002888	0.1161	-0.007964	0.001294	-0.003335	1	0.709164
OTU2864	0.003335	0.002888	0	0	0.1161	-0.001294	0.007964	0.003335	0	0.709164
OTU883	0	0	0.003335	0.002888	0.1161	-0.007964	0.001294	-0.003335	1	0.709164
OTU2194	0.003335	0.002888	0	0	0.1161	-0.001294	0.007964	0.003335	0	0.709164
OTU2482	0.003335	0.002888	0	0	0.1161	-0.001294	0.007964	0.003335	0	0.709164
OTU3528	0.003335	0.002888	0	0	0.1161	-0.001294	0.007964	0.003335	0	0.709164
OTU2793	0.003335	0.002888	0	0	0.1161	-0.001294	0.007964	0.003335	0	0.709164
OTU338	0	0	0.003335	0.002888	0.1161	-0.007964	0.001294	-0.003335	1	0.709164
OTU1917	0.003335	0.002888	0	0	0.1161	-0.001294	0.007964	0.003335	0	0.709164
OTU1698	0.003335	0.002888	0	0	0.1161	-0.001294	0.007964	0.003335	0	0.709164
OTU1070	0	0	0.003335	0.002888	0.1161	-0.007964	0.001294	-0.003335	1	0.709164
OTU2542	0.003335	0.002888	0	0	0.1161	-0.001294	0.007964	0.003335	0	0.709164
OTU633	0	0	0.003335	0.002888	0.1161	-0.007964	0.001294	-0.003335	1	0.709164
OTU3281	0	0	0.003335	0.002888	0.1161	-0.007964	0.001294	-0.003335	1	0.709164
OTU2732	0.003335	0.002888	0	0	0.1161	-0.001294	0.007964	0.003335	0	0.709164
OTU3282	0.003335	0.002888	0	0	0.1161	-0.001294	0.007964	0.003335	0	0.709164
OTU3170	0.003335	0.002888	0	0	0.1161	-0.001294	0.007964	0.003335	0	0.709164
OTU1515	0	0	0.003335	0.002888	0.1161	-0.007964	0.001294	-0.003335	1	0.709164
OTU2829	0.003335	0.002888	0	0	0.1161	-0.001294	0.007964	0.003335	0	0.709164
OTU2561	0.003335	0.002888	0	0	0.1161	-0.001294	0.007964	0.003335	0	0.709164
OTU1313	0	0	0.003335	0.002888	0.1161	-0.007964	0.001294	-0.003335	1	0.709164
OTU2774	0.003335	0.002888	0	0	0.1161	-0.001294	0.007964	0.003335	0	0.709164
OTU1282	0	0	0.003335	0.002888	0.1161	-0.007964	0.001294	-0.003335	1	0.709164
OTU3423	0.003335	0.002888	0	0	0.1161	-0.001294	0.007964	0.003335	0	0.709164
OTU2800	0.003335	0.002888	0	0	0.1161	-0.001294	0.007964	0.003335	0	0.709164
OTU204	0.003335	0.002888	0	0	0.1161	-0.001294	0.007964	0.003335	0	0.709164
OTU3589	0	0	0.003335	0.002888	0.1161	-0.007964	0.001294	-0.003335	1	0.709164
OTU1651	0.003335	0.002888	0	0	0.1161	-0.001294	0.007964	0.003335	0	0.709164
OTU2870	0.1151	0.04333	0.06337	0.01155	0.1165	-0.02015	0.1236	0.05173	0.550565	0.709164
OTU3502	0.04669	0.02567	0.01501	0.01001	0.1172	-0.01249	0.07585	0.03168	0.321482	0.709164
OTU933	0.008338	0.007642	0.04002	0.02647	0.1172	-0.07585	0.01248	-0.03168	4.79971	0.709164
OTU1149	0.1734	0.04755	0.1167	0.01608	0.122	-0.02376	0.1372	0.0567	0.67301	0.709164
OTU1176	0.2718	0.1027	0.3952	0.03907	0.1236	-0.2995	0.05274	-0.1234	1.45401	0.709164
OTU919	0.01001	0	0.02168	0.01041	0.1242	-0.02836	0.005017	-0.01167	2.16583	0.709164
OTU2318	0.02168	0.005777	0.01001	0.008665	0.1242	-0.005024	0.02836	0.01167	0.461716	0.709164
OTU758	0.008338	0.002888	0.02001	0.01001	0.1242	-0.02837	0.005028	-0.01167	2.39986	0.709164
OTU317	0	0	0.01167	0.01041	0.1242	-0.02836	0.005017	-0.01167	1	0.709164
OTU3214	0.1134	0.05349	0.04169	0.03549	0.1251	-0.03119	0.1746	0.07171	0.367637	0.709164
OTU3131	0.1734	0.03514	0.1201	0.03281	0.1269	-0.02377	0.1304	0.0533	0.692618	0.709164
OTU2467	0.08671	0.01757	0.06504	0.008665	0.1277	-0.009733	0.05307	0.02167	0.750086	0.709164
OTU1976	0.02335	0.01444	0.04502	0.01324	0.1277	-0.05307	0.009734	-0.02167	1.92805	0.709164
OTU1177	0.2168	0.05207	0.1317	0.05689	0.1288	-0.03852	0.2087	0.0851	0.607472	0.709164
OTU95	0.1251	0.07215	0.2718	0.1126	0.1301	-0.3611	0.06767	-0.1467	2.17266	0.709164
OTU705	0.03002	0.01324	0.0617	0.02567	0.1302	-0.07798	0.01462	-0.03168	2.0553	0.709164
OTU2272	0.01834	0.005777	0.01001	0.005003	0.1318	-0.00392	0.02058	0.00833	0.545802	0.709164
OTU1933	0.005003	0.005003	0.01334	0.005777	0.1318	-0.02059	0.003913	-0.008337	2.6664	0.709164
OTU3180	0.008338	0.007642	0	0	0.1318	-0.003912	0.02059	0.008338	0	0.709164
OTU3246	0.008338	0.007642	0	0	0.1318	-0.003912	0.02059	0.008338	0	0.709164
OTU2004	0.008338	0.007642	0	0	0.1318	-0.003912	0.02059	0.008338	0	0.709164
OTU2507	0.008338	0.007642	0	0	0.1318	-0.003912	0.02059	0.008338	0	0.709164
OTU2889	0.008338	0.007642	0	0	0.1318	-0.003912	0.02059	0.008338	0	0.709164
OTU3047	0.008338	0.007642	0	0	0.1318	-0.003912	0.02059	0.008338	0	0.709164
OTU2365	0.008338	0.007642	0	0	0.1318	-0.003912	0.02059	0.008338	0	0.709164
OTU1125	0.01334	0.007642	0.0617	0.04371	0.1321	-0.1195	0.02277	-0.04836	4.62519	0.709164
OTU2381	0.1117	0.03255	0.07504	0.008665	0.1323	-0.01733	0.09065	0.03666	0.671799	0.709164
OTU2780	0.03168	0.01259	0.01668	0.005777	0.1338	-0.007205	0.0372	0.015	0.526515	0.709164
OTU1273	0.00667	0.002888	0.01834	0.01041	0.1347	-0.02899	0.005647	-0.01167	2.74963	0.709164
OTU1422	0.00667	0.002888	0.01834	0.01041	0.1347	-0.02899	0.005647	-0.01167	2.74963	0.709164
OTU1374	0.001668	0.002888	0.01334	0.01041	0.1347	-0.02899	0.005645	-0.01167	7.9976	0.709164
OTU1340	0.2985	0.09934	0.5003	0.1608	0.1381	-0.5048	0.1012	-0.2018	1.67605	0.709164
OTU703	0.05336	0.02755	0.02001	0.01501	0.1394	-0.01694	0.08364	0.03335	0.375	0.709164
OTU1725	0.04669	0.002888	0.07004	0.02181	0.1399	-0.05862	0.01192	-0.02335	1.50011	0.709164
OTU686	0.01001	0.005003	0.02501	0.01324	0.1401	-0.03769	0.007688	-0.015	2.4985	0.709164
OTU2886	0.01001	0.005003	0.02335	0.01155	0.1404	-0.03352	0.006837	-0.01334	2.33267	0.709164
OTU466	0.008338	0.01041	0.06003	0.04772	0.1407	-0.13	0.0266	-0.05169	7.19957	0.709164
OTU589	0.09005	0.03043	0.05503	0.01324	0.1416	-0.01818	0.08822	0.03502	0.611105	0.709164
OTU653	0.1267	0.01757	0.1467	0.007642	0.1447	-0.05071	0.01071	-0.02	1.15785	0.709164
OTU2362	0.01334	0.007642	0.02335	0.005777	0.1447	-0.02537	0.005346	-0.01001	1.75037	0.709164
OTU2188	0.02168	0.007642	0.01167	0.005777	0.1447	-0.005346	0.02537	0.01001	0.538284	0.709164
OTU1428	0.01834	0.007642	0.008338	0.005777	0.1447	-0.005354	0.02536	0.01	0.454635	0.709164
OTU2638	0.02668	0.02022	0.005003	0.005003	0.1458	-0.01171	0.05507	0.02168	0.187519	0.709164
OTU2882	0.0667	0.02364	0.04002	0.01001	0.1462	-0.01447	0.06783	0.02668	0.6	0.709164
OTU557	0.02168	0.01528	0.005003	0.005003	0.1469	-0.009096	0.04245	0.01668	0.230766	0.709164
OTU3014	0.02168	0.007642	0.008338	0.01041	0.1481	-0.007359	0.03404	0.01334	0.384594	0.709164
OTU181	0.01834	0.002888	0.01167	0.005777	0.1481	-0.003683	0.01702	0.00667	0.636314	0.709164
OTU985	0.001668	0.002888	0.008338	0.005777	0.1481	-0.01702	0.003683	-0.00667	4.9988	0.709164
OTU548	0.008338	0.005777	0.001668	0.002888	0.1481	-0.003683	0.01702	0.00667	0.200048	0.709164
OTU3280	0.008338	0.005777	0.001668	0.002888	0.1481	-0.003683	0.01702	0.00667	0.200048	0.709164
OTU46	0.008338	0.005777	0.001668	0.002888	0.1481	-0.003683	0.01702	0.00667	0.200048	0.709164
OTU2989	0.008338	0.005777	0.001668	0.002888	0.1481	-0.003683	0.01702	0.00667	0.200048	0.709164
OTU693	0.1067	0.02468	0.1618	0.04728	0.1485	-0.1406	0.03039	-0.0551	1.5164	0.709164
OTU2256	0.4986	0.1574	0.9038	0.3616	0.1497	-1.037	0.227	-0.4052	1.81268	0.709164
OTU1969	0.01668	0.005777	0.008338	0.005777	0.1518	-0.004754	0.02144	0.008342	0.49988	0.709164
OTU1322	0.001668	0.002888	0.01834	0.01608	0.1518	-0.04286	0.009516	-0.01667	10.9952	0.709164
OTU662	0.01167	0.007642	0.003335	0.002888	0.1518	-0.004761	0.02143	0.008335	0.285775	0.709164
OTU2700	0.01167	0.007642	0.003335	0.002888	0.1518	-0.004761	0.02143	0.008335	0.285775	0.709164
OTU1248	0.01167	0.007642	0.003335	0.002888	0.1518	-0.004761	0.02143	0.008335	0.285775	0.709164
OTU2856	0.01167	0.007642	0.003335	0.002888	0.1518	-0.004761	0.02143	0.008335	0.285775	0.709164
OTU3467	0.04002	0.02181	0.01334	0.01444	0.152	-0.01525	0.06861	0.02668	0.333333	0.709164
OTU1913	0.1968	0.1267	0.06504	0.02785	0.1534	-0.07619	0.3397	0.1318	0.330488	0.709164
OTU2468	0.02668	0.007642	0.01501	0.008665	0.155	-0.00685	0.03019	0.01167	0.562594	0.709164
OTU2604	0.02168	0.007642	0.01001	0.008665	0.155	-0.00685	0.03019	0.01167	0.461716	0.709164
OTU266	0.01501	0.01001	0.003335	0.005777	0.155	-0.006851	0.0302	0.01168	0.222185	0.709164
OTU381	0.01167	0.01155	0	0	0.155	-0.006844	0.03018	0.01167	0	0.709164
OTU2645	0.001668	0.002888	0.02668	0.02468	0.1562	-0.06484	0.01482	-0.02501	15.9952	0.709164
OTU69	0.04002	0.03466	0.005003	0.005003	0.1583	-0.02112	0.09115	0.03502	0.125012	0.709164
OTU2298	0.03002	0.01804	0.01001	0.008665	0.1583	-0.01207	0.05209	0.02001	0.333444	0.709164
OTU2035	0.01501	0.005003	0.02501	0.008665	0.1583	-0.02604	0.006039	-0.01	1.66622	0.709164
OTU1083	0.01001	0	0.01501	0.005003	0.1583	-0.01302	0.00302	-0.005	1.4995	0.709164
OTU1200	0.005003	0.005003	0.01501	0.008665	0.1583	-0.02605	0.006032	-0.01001	3.0002	0.709164
OTU1094	0.01501	0.005003	0.005003	0.008665	0.1583	-0.006032	0.02605	0.01001	0.333311	0.709164
OTU3583	0.01501	0.005003	0.005003	0.008665	0.1583	-0.006032	0.02605	0.01001	0.333311	0.709164
OTU1499	0.005003	0	0.01001	0.005003	0.1583	-0.01303	0.003013	-0.005007	2.0008	0.709164
OTU1458	0.005003	0	0.01001	0.005003	0.1583	-0.01303	0.003013	-0.005007	2.0008	0.709164
OTU3579	0.01001	0.005003	0.005003	0	0.1583	-0.003013	0.01303	0.005007	0.4998	0.709164
OTU3038	0.01001	0.01001	0	0	0.1583	-0.006036	0.02606	0.01001	0	0.709164
OTU1514	0	0	0.005003	0.005003	0.1583	-0.01302	0.003017	-0.005003	1	0.709164
OTU2912	0.005003	0.005003	0	0	0.1583	-0.003017	0.01302	0.005003	0	0.709164
OTU83	0.005003	0.005003	0	0	0.1583	-0.003017	0.01302	0.005003	0	0.709164
OTU1730	0.005003	0.005003	0	0	0.1583	-0.003017	0.01302	0.005003	0	0.709164
OTU857	0.005003	0.005003	0	0	0.1583	-0.003017	0.01302	0.005003	0	0.709164
OTU2282	0.005003	0.005003	0	0	0.1583	-0.003017	0.01302	0.005003	0	0.709164
OTU64	0	0	0.005003	0.005003	0.1583	-0.01302	0.003017	-0.005003	1	0.709164
OTU722	0.005003	0.005003	0	0	0.1583	-0.003017	0.01302	0.005003	0	0.709164
OTU1130	0	0	0.005003	0.005003	0.1583	-0.01302	0.003017	-0.005003	1	0.709164
OTU973	0	0	0.005003	0.005003	0.1583	-0.01302	0.003017	-0.005003	1	0.709164
OTU621	0.005003	0.005003	0	0	0.1583	-0.003017	0.01302	0.005003	0	0.709164
OTU2916	0.005003	0.005003	0	0	0.1583	-0.003017	0.01302	0.005003	0	0.709164
OTU2519	0.005003	0.005003	0	0	0.1583	-0.003017	0.01302	0.005003	0	0.709164
OTU743	0.005003	0.005003	0	0	0.1583	-0.003017	0.01302	0.005003	0	0.709164
OTU1512	0.005003	0.005003	0	0	0.1583	-0.003017	0.01302	0.005003	0	0.709164
OTU2012	0	0	0.005003	0.005003	0.1583	-0.01302	0.003017	-0.005003	1	0.709164
OTU2917	0.005003	0.005003	0	0	0.1583	-0.003017	0.01302	0.005003	0	0.709164
OTU351	0.005003	0.005003	0	0	0.1583	-0.003017	0.01302	0.005003	0	0.709164
OTU2701	0.005003	0.005003	0	0	0.1583	-0.003017	0.01302	0.005003	0	0.709164
OTU2052	0.005003	0.005003	0	0	0.1583	-0.003017	0.01302	0.005003	0	0.709164
OTU800	0	0	0.005003	0.005003	0.1583	-0.01302	0.003017	-0.005003	1	0.709164
OTU2265	0.005003	0.005003	0	0	0.1583	-0.003017	0.01302	0.005003	0	0.709164
OTU2833	0.005003	0.005003	0	0	0.1583	-0.003017	0.01302	0.005003	0	0.709164
OTU2980	0.005003	0.005003	0	0	0.1583	-0.003017	0.01302	0.005003	0	0.709164
OTU119	0.005003	0.005003	0	0	0.1583	-0.003017	0.01302	0.005003	0	0.709164
OTU220	0.005003	0.005003	0	0	0.1583	-0.003017	0.01302	0.005003	0	0.709164
OTU1803	0	0	0.005003	0.005003	0.1583	-0.01302	0.003017	-0.005003	1	0.709164
OTU252	0	0	0.005003	0.005003	0.1583	-0.01302	0.003017	-0.005003	1	0.709164
OTU1524	0	0	0.005003	0.005003	0.1583	-0.01302	0.003017	-0.005003	1	0.709164
OTU3437	0.005003	0.005003	0	0	0.1583	-0.003017	0.01302	0.005003	0	0.709164
OTU2302	0.005003	0.005003	0	0	0.1583	-0.003017	0.01302	0.005003	0	0.709164
OTU3044	0.005003	0.005003	0	0	0.1583	-0.003017	0.01302	0.005003	0	0.709164
OTU3269	0.005003	0.005003	0	0	0.1583	-0.003017	0.01302	0.005003	0	0.709164
OTU1781	0	0	0.005003	0.005003	0.1583	-0.01302	0.003017	-0.005003	1	0.709164
OTU797	0	0	0.005003	0.005003	0.1583	-0.01302	0.003017	-0.005003	1	0.709164
OTU3050	0.005003	0.005003	0	0	0.1583	-0.003017	0.01302	0.005003	0	0.709164
OTU2779	0.005003	0.005003	0	0	0.1583	-0.003017	0.01302	0.005003	0	0.709164
OTU436	0.005003	0.005003	0	0	0.1583	-0.003017	0.01302	0.005003	0	0.709164
OTU628	0	0	0.005003	0.005003	0.1583	-0.01302	0.003017	-0.005003	1	0.709164
OTU308	0	0	0.005003	0.005003	0.1583	-0.01302	0.003017	-0.005003	1	0.709164
OTU3357	0.005003	0.005003	0	0	0.1583	-0.003017	0.01302	0.005003	0	0.709164
OTU2806	0.005003	0.005003	0	0	0.1583	-0.003017	0.01302	0.005003	0	0.709164
OTU1246	0	0	0.005003	0.005003	0.1583	-0.01302	0.003017	-0.005003	1	0.709164
OTU2788	0.005003	0.005003	0	0	0.1583	-0.003017	0.01302	0.005003	0	0.709164
OTU78	0.005003	0.005003	0	0	0.1583	-0.003017	0.01302	0.005003	0	0.709164
OTU2382	0.005003	0.005003	0	0	0.1583	-0.003017	0.01302	0.005003	0	0.709164
OTU28	0.005003	0.005003	0	0	0.1583	-0.003017	0.01302	0.005003	0	0.709164
OTU1855	0	0	0.005003	0.005003	0.1583	-0.01302	0.003017	-0.005003	1	0.709164
OTU2747	0.005003	0.005003	0	0	0.1583	-0.003017	0.01302	0.005003	0	0.709164
OTU539	0.005003	0.005003	0	0	0.1583	-0.003017	0.01302	0.005003	0	0.709164
OTU1941	0	0	0.005003	0.005003	0.1583	-0.01302	0.003017	-0.005003	1	0.709164
OTU2378	0.005003	0.005003	0	0	0.1583	-0.003017	0.01302	0.005003	0	0.709164
OTU3369	0.005003	0.005003	0	0	0.1583	-0.003017	0.01302	0.005003	0	0.709164
OTU66	0.005003	0.005003	0	0	0.1583	-0.003017	0.01302	0.005003	0	0.709164
OTU2923	0.005003	0.005003	0	0	0.1583	-0.003017	0.01302	0.005003	0	0.709164
OTU603	0	0	0.005003	0.005003	0.1583	-0.01302	0.003017	-0.005003	1	0.709164
OTU2995	0.005003	0.005003	0	0	0.1583	-0.003017	0.01302	0.005003	0	0.709164
OTU1327	0	0	0.005003	0.005003	0.1583	-0.01302	0.003017	-0.005003	1	0.709164
OTU1567	0.005003	0.005003	0	0	0.1583	-0.003017	0.01302	0.005003	0	0.709164
OTU422	0	0	0.005003	0.005003	0.1583	-0.01302	0.003017	-0.005003	1	0.709164
OTU1417	0	0	0.005003	0.005003	0.1583	-0.01302	0.003017	-0.005003	1	0.709164
OTU3226	0.005003	0.005003	0	0	0.1583	-0.003017	0.01302	0.005003	0	0.709164
OTU1475	0	0	0.005003	0.005003	0.1583	-0.01302	0.003017	-0.005003	1	0.709164
OTU751	0.005003	0.005003	0	0	0.1583	-0.003017	0.01302	0.005003	0	0.709164
OTU1216	0	0	0.005003	0.005003	0.1583	-0.01302	0.003017	-0.005003	1	0.709164
OTU864	0	0	0.005003	0.005003	0.1583	-0.01302	0.003017	-0.005003	1	0.709164
OTU1372	0	0	0.005003	0.005003	0.1583	-0.01302	0.003017	-0.005003	1	0.709164
OTU688	0	0	0.005003	0.005003	0.1583	-0.01302	0.003017	-0.005003	1	0.709164
OTU2685	0.005003	0.005003	0	0	0.1583	-0.003017	0.01302	0.005003	0	0.709164
OTU228	0.005003	0.005003	0	0	0.1583	-0.003017	0.01302	0.005003	0	0.709164
OTU3138	0.005003	0.005003	0	0	0.1583	-0.003017	0.01302	0.005003	0	0.709164
OTU1143	0	0	0.005003	0.005003	0.1583	-0.01302	0.003017	-0.005003	1	0.709164
OTU3117	0.005003	0.005003	0	0	0.1583	-0.003017	0.01302	0.005003	0	0.709164
OTU355	0.1868	0.07756	0.09839	0.04255	0.1586	-0.0534	0.2302	0.08841	0.526713	0.709164
OTU1399	0.06837	0.01528	0.08671	0.01041	0.1609	-0.04798	0.0113	-0.01834	1.26825	0.709164
OTU3395	0.04669	0.01757	0.02835	0.005777	0.1609	-0.01131	0.04799	0.01834	0.607196	0.709164
OTU3216	0.03502	0.01501	0.01834	0.007642	0.1615	-0.01032	0.04368	0.01668	0.523701	0.709164
OTU154	0.07004	0.01804	0.09338	0.01528	0.1624	-0.06124	0.01456	-0.02334	1.33324	0.709164
OTU2871	0.8888	0.206	1.326	0.392	0.1627	-1.147	0.2727	-0.4372	1.4919	0.709164
OTU188	0.01668	0.002888	0.03002	0.01324	0.1633	-0.03506	0.008383	-0.01334	1.79976	0.709164
OTU90	0.02335	0.01041	0.01001	0.008665	0.1633	-0.008371	0.03505	0.01334	0.428694	0.709164
OTU2372	0.001668	0.002888	0.01501	0.01324	0.1633	-0.03506	0.008381	-0.01334	8.9988	0.709164
OTU1074	0.3302	0.05271	0.2318	0.0851	0.1639	-0.06206	0.2589	0.0984	0.701999	0.709164
OTU1996	0.001668	0.002888	0.02168	0.02022	0.1649	-0.05275	0.01273	-0.02001	12.9976	0.709164
OTU3562	0.06837	0.04313	0.02335	0.01608	0.1655	-0.02877	0.1188	0.04502	0.341524	0.709164
OTU3421	0.03835	0.03016	0.008338	0.005777	0.1657	-0.01921	0.07924	0.03001	0.217419	0.709164
OTU668	0.1351	0.04333	0.08171	0.03331	0.166	-0.03422	0.141	0.05339	0.604811	0.709164
OTU1748	0.02835	0.01155	0.01167	0.01259	0.1662	-0.01071	0.04407	0.01668	0.41164	0.709164
OTU3275	0.03502	0.02001	0.01501	0.005003	0.1682	-0.01305	0.05307	0.02001	0.428612	0.709164
OTU1858	0.04169	0.02567	0.01668	0.002888	0.1688	-0.0164	0.06642	0.02501	0.400096	0.709164
OTU814	0.03168	0.02518	0.00667	0.005777	0.1688	-0.0164	0.06642	0.02501	0.210543	0.709164
OTU2388	0.01668	0.01259	0.003335	0.005777	0.1706	-0.00886	0.03555	0.01335	0.19994	0.709164
OTU600	0.07337	0.02083	0.09338	0.002888	0.1746	-0.05372	0.0137	-0.02001	1.27273	0.709164
OTU2144	0.03669	0.002888	0.0567	0.02083	0.1746	-0.05372	0.0137	-0.02001	1.54538	0.709164
OTU3587	0.03335	0.01608	0.01668	0.007642	0.1801	-0.01187	0.04521	0.01667	0.50015	0.709164
OTU990	0.0667	0.0511	0.01834	0.007642	0.1803	-0.03446	0.1312	0.04836	0.274963	0.709164
OTU1758	0.3819	0.1126	0.5086	0.07691	0.1827	-0.3453	0.09188	-0.1267	1.33176	0.709164
OTU1396	0.008338	0.007642	0.02001	0.01001	0.1836	-0.03186	0.008515	-0.01167	2.39986	0.709164
OTU2488	0.01668	0.01259	0.005003	0	0.1836	-0.008505	0.03186	0.01168	0.29994	0.709164
OTU3307	0.01167	0.01259	0	0	0.1836	-0.008512	0.03185	0.01167	0	0.709164
OTU1905	0.01167	0.01259	0	0	0.1836	-0.008512	0.03185	0.01167	0	0.709164
OTU2859	0.1701	0.09129	0.07004	0.05769	0.1838	-0.07305	0.2732	0.1001	0.411758	0.709164
OTU1988	0.02168	0.01041	0.01167	0.002888	0.1841	-0.007307	0.02733	0.01001	0.538284	0.709164
OTU1112	0.01834	0.002888	0.008338	0.01041	0.1841	-0.007315	0.02732	0.01	0.454635	0.709164
OTU938	0.00667	0.002888	0.01668	0.01041	0.1841	-0.02733	0.007307	-0.01001	2.50075	0.709164
OTU1492	0.00667	0.007642	0.01668	0.007642	0.1841	-0.02733	0.007314	-0.01001	2.50075	0.709164
OTU868	0.01334	0.01041	0.003335	0.002888	0.1841	-0.007312	0.02732	0.01001	0.25	0.709164
OTU2727	0.01167	0.01041	0.001668	0.002888	0.1841	-0.007315	0.02732	0.01	0.142931	0.709164
OTU1326	0.001668	0.002888	0.01167	0.01041	0.1841	-0.02732	0.007315	-0.01	6.9964	0.709164
OTU1263	0.01668	0.005777	0.03002	0.01324	0.1848	-0.0365	0.009816	-0.01334	1.79976	0.709164
OTU622	0.0567	0.03755	0.02001	0.01324	0.1857	-0.02713	0.1005	0.03669	0.35291	0.709164
OTU2160	0.03335	0.01041	0.04836	0.01259	0.1868	-0.0412	0.01118	-0.01501	1.45007	0.709164
OTU1581	0.04502	0.03502	0.08838	0.03177	0.1874	-0.1192	0.03243	-0.04336	1.96313	0.709164
OTU404	0.04669	0.04728	0.003335	0.002888	0.1881	-0.03258	0.1193	0.04336	0.0714286	0.709164
OTU996	0.7471	0.1406	0.5486	0.1655	0.1886	-0.1496	0.5466	0.1985	0.734306	0.709164
OTU631	0.01834	0.005777	0.03502	0.01733	0.189	-0.04596	0.0126	-0.01668	1.90949	0.709164
OTU1598	0.01668	0.007642	0.02501	0.005003	0.189	-0.02297	0.006312	-0.00833	1.4994	0.709164
OTU2351	0.02668	0.01608	0.01001	0.008665	0.189	-0.01261	0.04595	0.01667	0.375187	0.709164
OTU3182	0.01834	0.007642	0.01001	0.005003	0.189	-0.006312	0.02297	0.00833	0.545802	0.709164
OTU881	0.005003	0.005003	0.02168	0.01757	0.189	-0.04596	0.01261	-0.01668	4.3334	0.709164
OTU1892	0.00667	0.002888	0.01501	0.008665	0.189	-0.02298	0.006301	-0.00834	2.25037	0.709164
OTU2192	0.01501	0.008665	0.00667	0.002888	0.189	-0.006301	0.02298	0.00834	0.44437	0.709164
OTU375	0.01334	0.007642	0.005003	0.005003	0.189	-0.006305	0.02298	0.008337	0.375037	0.709164
OTU62	0.01334	0.007642	0.005003	0.005003	0.189	-0.006305	0.02298	0.008337	0.375037	0.709164
OTU1658	0.001668	0.002888	0.01001	0.008665	0.189	-0.02298	0.006299	-0.008342	6.0012	0.709164
OTU3125	0.01001	0.008665	0.001668	0.002888	0.189	-0.006299	0.02298	0.008342	0.166633	0.709164
OTU2611	0.01001	0.008665	0.001668	0.002888	0.189	-0.006299	0.02298	0.008342	0.166633	0.709164
OTU2759	0.3485	0.08756	0.4653	0.09346	0.1895	-0.3221	0.08849	-0.1168	1.33515	0.709164
OTU2686	0.0517	0.02888	0.02168	0.01608	0.1909	-0.02297	0.08301	0.03002	0.419342	0.709164
OTU1932	0.2351	0.1703	0.07504	0.04585	0.191	-0.1226	0.4428	0.1601	0.319183	0.709164
OTU1857	0	0	0.01834	0.02022	0.1912	-0.05075	0.01407	-0.01834	1	0.709164
OTU3604	0.02668	0.007642	0.01334	0.01259	0.1917	-0.01027	0.03695	0.01334	0.5	0.709164
OTU2219	0.02501	0.01001	0.04002	0.01324	0.1922	-0.04162	0.0116	-0.01501	1.60016	0.709164
OTU609	0.03002	0.01324	0.01501	0.01001	0.1922	-0.0116	0.04162	0.01501	0.5	0.709164
OTU3592	0.1034	0.002888	0.07504	0.03124	0.1926	-0.02193	0.07865	0.02836	0.725725	0.709164
OTU1415	0.02168	0.01259	0.03335	0.002888	0.1926	-0.03238	0.009036	-0.01167	1.53828	0.709164
OTU2710	0.01167	0.005777	0.02335	0.01155	0.1926	-0.03238	0.009021	-0.01168	2.00086	0.709164
OTU3063	0.02335	0.01041	0.01167	0.007642	0.1926	-0.009021	0.03238	0.01168	0.499786	0.709164
OTU2851	0.00667	0.005777	0.01834	0.01155	0.1926	-0.03237	0.009031	-0.01167	2.74963	0.709164
OTU1243	0.6604	0.07554	1.011	0.3816	0.1939	-0.9742	0.273	-0.3506	1.53089	0.709164
OTU1148	0.01167	0.01608	0.05837	0.04936	0.1942	-0.1299	0.03652	-0.0467	5.00171	0.709164
OTU2822	0.01501	0.005003	0.03502	0.02181	0.1963	-0.05588	0.01586	-0.02001	2.33311	0.709164
OTU1184	0.02001	0.01001	0.01001	0.005003	0.1963	-0.007938	0.02794	0.01	0.50025	0.709164
OTU3354	0.01501	0.01001	0.005003	0.005003	0.1963	-0.007931	0.02795	0.01001	0.333311	0.709164
OTU1178	0.03335	0.02311	0.01167	0.007642	0.1977	-0.01734	0.0607	0.02168	0.349925	0.709164
OTU3509	0.06504	0.02785	0.04002	0.005003	0.2005	-0.02034	0.07038	0.02502	0.615314	0.709164
OTU2810	0.02835	0.02022	0.01001	0.005003	0.2018	-0.01505	0.05173	0.01834	0.353086	0.709164
OTU334	0.02001	0.01324	0.00667	0.007642	0.2051	-0.01117	0.03785	0.01334	0.333333	0.709164
OTU1536	0.01834	0.01528	0.005003	0	0.2051	-0.01116	0.03783	0.01334	0.272792	0.709164
OTU1834	0.01501	0.01501	0.001668	0.002888	0.2051	-0.01116	0.03784	0.01334	0.111126	0.709164
OTU1721	0.005003	0	0.01167	0.007642	0.2051	-0.01892	0.005583	-0.006667	2.3326	0.709164
OTU2614	0.01167	0.007642	0.005003	0	0.2051	-0.005583	0.01892	0.006667	0.428706	0.709164
OTU1334	0.01167	0.005777	0.005003	0.005003	0.2051	-0.005583	0.01892	0.006667	0.428706	0.709164
OTU2065	0.01167	0.007642	0.005003	0	0.2051	-0.005583	0.01892	0.006667	0.428706	0.709164
OTU786	0.01167	0.005777	0.005003	0.005003	0.2051	-0.005583	0.01892	0.006667	0.428706	0.709164
OTU2610	0.01001	0.005003	0.003335	0.005777	0.2051	-0.005575	0.01893	0.006675	0.333167	0.709164
OTU1973	0.01001	0.005003	0.003335	0.005777	0.2051	-0.005575	0.01893	0.006675	0.333167	0.709164
OTU501	0.01001	0.005003	0.003335	0.005777	0.2051	-0.005575	0.01893	0.006675	0.333167	0.709164
OTU276	0.01001	0.005003	0.003335	0.005777	0.2051	-0.005575	0.01893	0.006675	0.333167	0.709164
OTU2455	0.003335	0.005777	0.01001	0.005003	0.2051	-0.01893	0.005575	-0.006675	3.0015	0.709164
OTU2875	0.01001	0.005003	0.003335	0.005777	0.2051	-0.005575	0.01893	0.006675	0.333167	0.709164
OTU166	0	0	0.01334	0.01528	0.2051	-0.03783	0.01115	-0.01334	1	0.709164
OTU682	0	0	0.00667	0.007642	0.2051	-0.01892	0.00558	-0.00667	1	0.709164
OTU314	0.00667	0.007642	0	0	0.2051	-0.00558	0.01892	0.00667	0	0.709164
OTU3376	0.00667	0.007642	0	0	0.2051	-0.00558	0.01892	0.00667	0	0.709164
OTU1886	0.00667	0.007642	0	0	0.2051	-0.00558	0.01892	0.00667	0	0.709164
OTU3569	0.00667	0.007642	0	0	0.2051	-0.00558	0.01892	0.00667	0	0.709164
OTU1098	0	0	0.00667	0.007642	0.2051	-0.01892	0.00558	-0.00667	1	0.709164
OTU3074	0.00667	0.007642	0	0	0.2051	-0.00558	0.01892	0.00667	0	0.709164
OTU1717	0.00667	0.007642	0	0	0.2051	-0.00558	0.01892	0.00667	0	0.709164
OTU637	0.00667	0.007642	0	0	0.2051	-0.00558	0.01892	0.00667	0	0.709164
OTU2953	0.00667	0.007642	0	0	0.2051	-0.00558	0.01892	0.00667	0	0.709164
OTU3001	0.00667	0.007642	0	0	0.2051	-0.00558	0.01892	0.00667	0	0.709164
OTU1961	0	0	0.00667	0.007642	0.2051	-0.01892	0.00558	-0.00667	1	0.709164
OTU1703	0.00667	0.007642	0	0	0.2051	-0.00558	0.01892	0.00667	0	0.709164
OTU2154	0	0	0.00667	0.007642	0.2051	-0.01892	0.00558	-0.00667	1	0.709164
OTU3018	0.00667	0.007642	0	0	0.2051	-0.00558	0.01892	0.00667	0	0.709164
OTU3002	0.01167	0.007642	0.003335	0.005777	0.2062	-0.007021	0.02369	0.008335	0.285775	0.709164
OTU2433	0.1484	0.06662	0.08671	0.02567	0.2088	-0.05275	0.1761	0.06169	0.584299	0.709164
OTU386	0.04836	0.002888	0.07337	0.02888	0.2098	-0.07153	0.02151	-0.02501	1.51716	0.709164
OTU2418	0.02501	0.008665	0.03669	0.01041	0.2099	-0.03339	0.01003	-0.01168	1.46701	0.709164
OTU1211	0.008338	0.002888	0.02001	0.01324	0.2099	-0.03339	0.01005	-0.01167	2.39986	0.709164
OTU2991	0.01668	0.01259	0.005003	0.005003	0.2099	-0.01004	0.03339	0.01168	0.29994	0.709164
OTU2479	0.01668	0.01041	0.005003	0.008665	0.2099	-0.01003	0.03339	0.01168	0.29994	0.709164
OTU346	0.01501	0.01324	0.003335	0.002888	0.2099	-0.01005	0.0334	0.01168	0.222185	0.709164
OTU3383	0.01501	0.01324	0.003335	0.002888	0.2099	-0.01005	0.0334	0.01168	0.222185	0.709164
OTU787	0.2218	0.03886	0.1768	0.03514	0.2108	-0.03898	0.129	0.045	0.797115	0.709164
OTU2717	0.08171	0.04371	0.03835	0.02518	0.2108	-0.0375	0.1242	0.04336	0.469343	0.709164
OTU2954	0.07337	0.02468	0.04169	0.02755	0.2121	-0.02761	0.09097	0.03168	0.568216	0.709164
OTU3008	0.1434	0.06374	0.08171	0.03405	0.2133	-0.05415	0.1775	0.06169	0.569805	0.709164
OTU239	0.01501	0.01501	0.03168	0.01259	0.2144	-0.04807	0.01473	-0.01667	2.11059	0.709164
OTU1965	0.2301	0.1523	0.09839	0.02931	0.2152	-0.1169	0.3803	0.1317	0.427597	0.709164
OTU880	0.02335	0.01155	0.0617	0.04371	0.2157	-0.1108	0.03412	-0.03835	2.6424	0.709164
OTU2217	0.2468	0.08612	0.1367	0.09718	0.216	-0.09804	0.3182	0.1101	0.55389	0.709164
OTU979	0.005003	0.005003	0.05003	0.05294	0.2164	-0.1303	0.04021	-0.04503	10	0.709164
OTU2147	0.03835	0.005777	0.02668	0.01259	0.2182	-0.01053	0.03387	0.01167	0.695698	0.709164
OTU3061	0.01834	0.005777	0.008338	0.01041	0.2193	-0.009082	0.02909	0.01	0.454635	0.709164
OTU3098	0.01834	0.01155	0.008338	0.002888	0.2193	-0.009082	0.02909	0.01	0.454635	0.709164
OTU2122	0.01167	0.01155	0.001668	0.002888	0.2193	-0.009082	0.02909	0.01	0.142931	0.709164
OTU1429	0.09839	0.007642	0.07671	0.02468	0.2198	-0.01973	0.06309	0.02168	0.779652	0.709164
OTU2080	0.1367	0.08025	0.06504	0.03043	0.2214	-0.06592	0.2092	0.07166	0.475786	0.709164
OTU810	0.005003	0.005003	0.02835	0.02755	0.2222	-0.06823	0.02154	-0.02335	5.6666	0.709164
OTU3173	0.1718	0.08554	0.1001	0.01001	0.2227	-0.06635	0.2098	0.0717	0.582654	0.709164
OTU2493	0.2135	0.1399	0.08838	0.05488	0.223	-0.1158	0.366	0.1251	0.413958	0.709164
OTU508	0.01501	0.01001	0.02835	0.01259	0.2241	-0.03912	0.01244	-0.01334	1.88874	0.709164
OTU1058	0.0667	0.02256	0.04502	0.01324	0.2244	-0.02025	0.06361	0.02168	0.674963	0.709164
OTU1154	0.0567	0.02256	0.03502	0.01324	0.2244	-0.02025	0.06361	0.02168	0.617637	0.709164
OTU1447	0.01334	0.002888	0.06837	0.06643	0.225	-0.1616	0.05156	-0.05503	5.12519	0.709164
OTU1348	0.001668	0.002888	0.02835	0.03216	0.2257	-0.07844	0.02508	-0.02668	16.9964	0.709164
OTU2483	0.003335	0.002888	0.02001	0.02001	0.2263	-0.04908	0.01573	-0.01667	6	0.709164
OTU607	0.06003	0.02785	0.03168	0.02022	0.2269	-0.02682	0.08352	0.02835	0.527736	0.709164
OTU2193	0.1217	0.08813	0.04669	0.02468	0.2286	-0.0717	0.2217	0.07501	0.383648	0.709164
OTU1298	0.8938	0.1883	1.324	0.49	0.2287	-1.272	0.4113	-0.4302	1.48132	0.709164
OTU2064	0.1334	0.005777	0.1634	0.03619	0.229	-0.08875	0.02875	-0.03	1.22489	0.709164
OTU2577	0.02001	0.008665	0.01001	0.008665	0.2302	-0.009643	0.02964	0.01	0.50025	0.709164
OTU541	0.01167	0.002888	0.01834	0.007642	0.2302	-0.01977	0.006426	-0.00667	1.57155	0.709164
OTU235	0.01334	0.007642	0.00667	0.002888	0.2302	-0.006426	0.01977	0.00667	0.5	0.709164
OTU737	0.001668	0.002888	0.01834	0.02022	0.2302	-0.04941	0.01607	-0.01667	10.9952	0.709164
OTU976	0.01167	0.002888	0.008338	0.002888	0.2302	-0.003215	0.009879	0.003332	0.714482	0.709164
OTU2903	0.008338	0.007642	0.001668	0.002888	0.2302	-0.006426	0.01977	0.00667	0.200048	0.709164
OTU1032	0.001668	0.002888	0.008338	0.007642	0.2302	-0.01977	0.006426	-0.00667	4.9988	0.709164
OTU8	0.008338	0.007642	0.001668	0.002888	0.2302	-0.006426	0.01977	0.00667	0.200048	0.709164
OTU1019	0.001668	0.002888	0.008338	0.007642	0.2302	-0.01977	0.006426	-0.00667	4.9988	0.709164
OTU1449	0.001668	0.002888	0.008338	0.007642	0.2302	-0.01977	0.006426	-0.00667	4.9988	0.709164
OTU825	0.001668	0.002888	0.008338	0.007642	0.2302	-0.01977	0.006426	-0.00667	4.9988	0.709164
OTU1280	0.001668	0.002888	0.008338	0.007642	0.2302	-0.01977	0.006426	-0.00667	4.9988	0.709164
OTU2659	0.008338	0.007642	0.001668	0.002888	0.2302	-0.006426	0.01977	0.00667	0.200048	0.709164
OTU2635	0.003335	0.002888	0.00667	0.002888	0.2302	-0.009882	0.003212	-0.003335	2	0.709164
OTU1489	0.003335	0.002888	0.00667	0.002888	0.2302	-0.009882	0.003212	-0.003335	2	0.709164
OTU2943	0.00667	0.002888	0.003335	0.002888	0.2302	-0.003212	0.009882	0.003335	0.5	0.709164
OTU2674	0.00667	0.002888	0.003335	0.002888	0.2302	-0.003212	0.009882	0.003335	0.5	0.709164
OTU1711	0.00667	0.002888	0.003335	0.002888	0.2302	-0.003212	0.009882	0.003335	0.5	0.709164
OTU2868	0.00667	0.002888	0.003335	0.002888	0.2302	-0.003212	0.009882	0.003335	0.5	0.709164
OTU2775	0.00667	0.002888	0.003335	0.002888	0.2302	-0.003212	0.009882	0.003335	0.5	0.709164
OTU766	0.003335	0.002888	0.00667	0.002888	0.2302	-0.009882	0.003212	-0.003335	2	0.709164
OTU1697	0.003335	0.002888	0.00667	0.002888	0.2302	-0.009882	0.003212	-0.003335	2	0.709164
OTU1151	0.00667	0.002888	0.003335	0.002888	0.2302	-0.003212	0.009882	0.003335	0.5	0.709164
OTU168	0.05003	0.026	0.02835	0.005777	0.2313	-0.02101	0.06437	0.02168	0.56666	0.709164
OTU1386	0.2034	0.07691	0.2752	0.04333	0.2322	-0.2133	0.0697	-0.0718	1.353	0.709164
OTU1147	0.09338	0.01528	0.1084	0.01041	0.2326	-0.04466	0.01462	-0.01502	1.16085	0.709164
OTU2125	0.02835	0.02364	0.008338	0.007642	0.2355	-0.01981	0.05984	0.02001	0.294109	0.709164
OTU3492	0.1501	0.06504	0.09172	0.03255	0.2369	-0.05821	0.175	0.05838	0.611059	0.709164
OTU344	0.02001	0.01804	0.005003	0.005003	0.2372	-0.015	0.04502	0.01501	0.250025	0.709164
OTU2461	0.03502	0.01733	0.01834	0.01155	0.2378	-0.0167	0.05006	0.01668	0.523701	0.709164
OTU2516	0.01167	0.002888	0.02001	0.01001	0.2378	-0.02504	0.00836	-0.00834	1.71465	0.709164
OTU2949	0.005003	0.005003	0.02168	0.02022	0.2378	-0.05007	0.01671	-0.01668	4.3334	0.709164
OTU3524	0.01001	0.01001	0.001668	0.002888	0.2378	-0.008358	0.02504	0.008342	0.166633	0.709164
OTU1257	0.01001	0.01001	0.001668	0.002888	0.2378	-0.008358	0.02504	0.008342	0.166633	0.709164
OTU1139	0.01001	0.01001	0.001668	0.002888	0.2378	-0.008358	0.02504	0.008342	0.166633	0.709164
OTU1136	0	0	0.008338	0.01041	0.2378	-0.02503	0.008349	-0.008338	1	0.709164
OTU2078	0	0	0.008338	0.01041	0.2378	-0.02503	0.008349	-0.008338	1	0.709164
OTU2757	0.008338	0.01041	0	0	0.2378	-0.008349	0.02503	0.008338	0	0.709164
OTU1880	0.008338	0.01041	0	0	0.2378	-0.008349	0.02503	0.008338	0	0.709164
OTU994	0	0	0.008338	0.01041	0.2378	-0.02503	0.008349	-0.008338	1	0.709164
OTU3096	0.008338	0.01041	0	0	0.2378	-0.008349	0.02503	0.008338	0	0.709164
OTU2275	0.008338	0.01041	0	0	0.2378	-0.008349	0.02503	0.008338	0	0.709164
OTU2956	0.008338	0.01041	0	0	0.2378	-0.008349	0.02503	0.008338	0	0.709164
OTU2434	0.008338	0.01041	0	0	0.2378	-0.008349	0.02503	0.008338	0	0.709164
OTU2517	0.008338	0.01041	0	0	0.2378	-0.008349	0.02503	0.008338	0	0.709164
OTU3272	0.008338	0.01041	0	0	0.2378	-0.008349	0.02503	0.008338	0	0.709164
OTU2713	0.008338	0.01041	0	0	0.2378	-0.008349	0.02503	0.008338	0	0.709164
OTU3057	0.008338	0.01041	0	0	0.2378	-0.008349	0.02503	0.008338	0	0.709164
OTU3220	0.02001	0.02293	0.001668	0.002888	0.2411	-0.0187	0.05539	0.01834	0.0833583	0.709164
OTU2197	0	0	0.01834	0.02311	0.2411	-0.05538	0.0187	-0.01834	1	0.709164
OTU3457	0.03835	0.01444	0.02668	0.002888	0.2417	-0.01194	0.03528	0.01167	0.695698	0.709164
OTU3398	0.01334	0.01444	0.001668	0.002888	0.2417	-0.01193	0.03528	0.01167	0.125037	0.709164
OTU1357	0.0617	0.01608	0.07504	0.005003	0.242	-0.04033	0.01365	-0.01334	1.21621	0.709164
OTU1101	0.00667	0.007642	0.02001	0.01501	0.242	-0.04034	0.01366	-0.01334	3	0.709164
OTU908	0.01001	0.005003	0.04002	0.03777	0.2441	-0.09108	0.03106	-0.03001	3.998	0.709164
OTU1187	0.0517	0.01757	0.03335	0.01528	0.2442	-0.01898	0.05568	0.01835	0.645068	0.709164
OTU2731	0.02668	0.01757	0.01167	0.007642	0.2464	-0.0157	0.04572	0.01501	0.437406	0.709164
OTU1331	0.4319	0.05255	0.3385	0.1076	0.248	-0.09855	0.2854	0.0934	0.783746	0.709164
OTU3572	0.1484	0.124	0.05003	0.02647	0.2501	-0.1049	0.3016	0.09837	0.337129	0.709164
OTU484	0.01501	0.008665	0.03002	0.01733	0.2508	-0.04607	0.01605	-0.01501	2	0.709164
OTU2360	0.02168	0.01259	0.01167	0.002888	0.2508	-0.0107	0.03072	0.01001	0.538284	0.709164
OTU1362	0.01334	0.005777	0.01834	0.002888	0.2508	-0.01535	0.005353	-0.005	1.37481	0.709164
OTU243	0.01668	0.01155	0.00667	0.005777	0.2508	-0.01069	0.03071	0.01001	0.39988	0.709164
OTU3298	0.008338	0.002888	0.01334	0.005777	0.2508	-0.01536	0.005351	-0.005002	1.5999	0.709164
OTU1368	0.008338	0.002888	0.01334	0.005777	0.2508	-0.01536	0.005351	-0.005002	1.5999	0.709164
OTU3155	0.00667	0.002888	0.01167	0.005777	0.2508	-0.01535	0.005353	-0.005	1.74963	0.709164
OTU2885	0.01167	0.01259	0.001668	0.002888	0.2508	-0.0107	0.03071	0.01	0.142931	0.709164
OTU1889	0.001668	0.002888	0.01167	0.01259	0.2508	-0.03071	0.0107	-0.01	6.9964	0.709164
OTU187	0.01167	0.01259	0.001668	0.002888	0.2508	-0.0107	0.03071	0.01	0.142931	0.709164
OTU1371	0.003335	0.002888	0.008338	0.005777	0.2508	-0.01536	0.00535	-0.005003	2.50015	0.709164
OTU2570	0.003335	0.005777	0.008338	0.002888	0.2508	-0.01536	0.00535	-0.005003	2.50015	0.709164
OTU798	0.003335	0.002888	0.008338	0.005777	0.2508	-0.01536	0.00535	-0.005003	2.50015	0.709164
OTU3478	0.008338	0.002888	0.003335	0.005777	0.2508	-0.00535	0.01536	0.005003	0.399976	0.709164
OTU2481	0.008338	0.005777	0.003335	0.002888	0.2508	-0.00535	0.01536	0.005003	0.399976	0.709164
OTU345	0.003335	0.002888	0.008338	0.005777	0.2508	-0.01536	0.00535	-0.005003	2.50015	0.709164
OTU340	0.008338	0.005777	0.003335	0.002888	0.2508	-0.00535	0.01536	0.005003	0.399976	0.709164
OTU3601	0.008338	0.002888	0.003335	0.005777	0.2508	-0.00535	0.01536	0.005003	0.399976	0.709164
OTU2513	0.008338	0.002888	0.003335	0.005777	0.2508	-0.00535	0.01536	0.005003	0.399976	0.709164
OTU1295	0.003335	0.005777	0.008338	0.002888	0.2508	-0.01536	0.00535	-0.005003	2.50015	0.709164
OTU2321	0.008338	0.005777	0.003335	0.002888	0.2508	-0.00535	0.01536	0.005003	0.399976	0.709164
OTU1336	0.001668	0.002888	0.00667	0.005777	0.2508	-0.01536	0.005351	-0.005002	3.9988	0.709164
OTU101	0.00667	0.005777	0.001668	0.002888	0.2508	-0.005351	0.01536	0.005002	0.250075	0.709164
OTU1249	0.00667	0.005777	0.001668	0.002888	0.2508	-0.005351	0.01536	0.005002	0.250075	0.709164
OTU172	0.00667	0.005777	0.001668	0.002888	0.2508	-0.005351	0.01536	0.005002	0.250075	0.709164
OTU3393	0.00667	0.005777	0.001668	0.002888	0.2508	-0.005351	0.01536	0.005002	0.250075	0.709164
OTU1330	0.001668	0.002888	0.00667	0.005777	0.2508	-0.01536	0.005351	-0.005002	3.9988	0.709164
OTU675	0.001668	0.002888	0.00667	0.005777	0.2508	-0.01536	0.005351	-0.005002	3.9988	0.709164
OTU596	0.00667	0.005777	0.001668	0.002888	0.2508	-0.005351	0.01536	0.005002	0.250075	0.709164
OTU2420	0.001668	0.002888	0.00667	0.005777	0.2508	-0.01536	0.005351	-0.005002	3.9988	0.709164
OTU1244	0.001668	0.002888	0.00667	0.005777	0.2508	-0.01536	0.005351	-0.005002	3.9988	0.709164
OTU1503	0.001668	0.002888	0.00667	0.005777	0.2508	-0.01536	0.005351	-0.005002	3.9988	0.709164
OTU3342	0.00667	0.005777	0.001668	0.002888	0.2508	-0.005351	0.01536	0.005002	0.250075	0.709164
OTU1618	0.4219	0.1519	0.6687	0.2803	0.2511	-0.7579	0.2643	-0.2468	1.58497	0.709164
OTU3610	0.04669	0.01608	0.02501	0.02293	0.2511	-0.02321	0.06657	0.02168	0.535661	0.709164
OTU2609	0.03502	0.026	0.01334	0.01041	0.2511	-0.02321	0.06657	0.02168	0.380925	0.709164
OTU399	0.008338	0.01041	0.1334	0.1617	0.2523	-0.3848	0.1347	-0.1251	15.999	0.709164
OTU384	0.02668	0.007642	0.01834	0.007642	0.2524	-0.008984	0.02566	0.00834	0.687406	0.709164
OTU3418	0.003335	0.002888	0.01167	0.01041	0.2524	-0.02565	0.008982	-0.008335	3.49925	0.709164
OTU566	0.003335	0.002888	0.01167	0.01041	0.2524	-0.02565	0.008982	-0.008335	3.49925	0.709164
OTU1756	0.003335	0.002888	0.01167	0.01041	0.2524	-0.02565	0.008982	-0.008335	3.49925	0.709164
OTU3512	0.008338	0.007642	0.02001	0.01324	0.2564	-0.03618	0.01283	-0.01167	2.39986	0.709164
OTU694	0.01501	0.01501	0.003335	0.002888	0.2564	-0.01283	0.03618	0.01168	0.222185	0.709164
OTU2047	0.003335	0.002888	0.01501	0.01501	0.2564	-0.03618	0.01283	-0.01168	4.50075	0.709164
OTU673	0.02001	0	0.03335	0.01757	0.2588	-0.0415	0.01482	-0.01334	1.66667	0.709164
OTU2557	0.03502	0.03502	0.008338	0.002888	0.2588	-0.02964	0.08301	0.02668	0.238093	0.709164
OTU1131	0.02335	0.01528	0.01001	0.008665	0.2588	-0.01482	0.0415	0.01334	0.428694	0.709164
OTU1344	0.001668	0.002888	0.01501	0.01733	0.2588	-0.0415	0.01482	-0.01334	8.9988	0.709164
OTU1752	0.03835	0.02755	0.01668	0.007642	0.2594	-0.02416	0.0675	0.02167	0.434941	0.709164
OTU2404	0.03502	0.01804	0.01834	0.01259	0.2594	-0.01858	0.05194	0.01668	0.523701	0.709164
OTU3176	0.01501	0.01001	0.005003	0.008665	0.2606	-0.01122	0.03123	0.01001	0.333311	0.709164
OTU286	0.01001	0.01324	0	0	0.2606	-0.01121	0.03123	0.01001	0	0.709164
OTU1027	0	0	0.01001	0.01324	0.2606	-0.03123	0.01121	-0.01001	1	0.709164
OTU3190	0.01001	0.01324	0	0	0.2606	-0.01121	0.03123	0.01001	0	0.709164
OTU2746	0.02835	0.01528	0.01668	0.002888	0.2635	-0.01326	0.0366	0.01167	0.58836	0.709164
OTU1842	0.03168	0.02888	0.01001	0	0.2635	-0.02462	0.06796	0.02167	0.315972	0.709164
OTU2739	0.00667	0.002888	0.01834	0.01528	0.2635	-0.0366	0.01326	-0.01167	2.74963	0.709164
OTU1935	0.1484	0.05968	0.2018	0.03886	0.2641	-0.1676	0.06076	-0.0534	1.35984	0.709164
OTU1957	0.01834	0.002888	0.03168	0.01757	0.2641	-0.04188	0.0152	-0.01334	1.72737	0.709164
OTU2567	0.01834	0.01608	0.03168	0.007642	0.2641	-0.04188	0.0152	-0.01334	1.72737	0.709164
OTU1663	0.003335	0.002888	0.03168	0.03788	0.2658	-0.08924	0.03255	-0.02834	9.49925	0.709164
OTU569	0.05336	0.02755	0.03002	0.01501	0.267	-0.02695	0.07363	0.02334	0.562594	0.709164
OTU3294	0.2618	0.1092	0.1718	0.05302	0.2682	-0.1046	0.2846	0.09	0.656226	0.709164
OTU1339	0.06337	0.02931	0.08505	0	0.2694	-0.06866	0.0253	-0.02168	1.34212	0.709164
OTU2167	0.07171	0.03255	0.04002	0.02785	0.2694	-0.03698	0.1004	0.03169	0.558081	0.709164
OTU3088	0.003335	0.005777	0.02001	0.02181	0.2696	-0.05284	0.01949	-0.01667	6	0.709164
OTU2176	0.1017	0.0491	0.06003	0.02785	0.27	-0.04882	0.1322	0.04167	0.590265	0.709164
OTU2786	0.02835	0.002888	0.04336	0.02022	0.272	-0.04775	0.01773	-0.01501	1.52945	0.709164
OTU752	0.01668	0.01041	0.03669	0.02518	0.2723	-0.06369	0.02367	-0.02001	2.19964	0.709164
OTU1310	0.03835	0.007642	0.04502	0.005003	0.2746	-0.02131	0.007972	-0.00667	1.17392	0.709164
OTU226	0.0517	0.03619	0.02501	0.005003	0.2746	-0.03187	0.08525	0.02669	0.483752	0.709164
OTU534	0.01501	0.01001	0.02835	0.01528	0.2746	-0.04262	0.01594	-0.01334	1.88874	0.709164
OTU728	0.01501	0.008665	0.008338	0.002888	0.2746	-0.007969	0.02131	0.006672	0.555496	0.709164
OTU2225	0.01501	0.005003	0.008338	0.007642	0.2746	-0.00797	0.02131	0.006672	0.555496	0.709164
OTU830	0.01167	0.007642	0.005003	0.005003	0.2746	-0.007975	0.02131	0.006667	0.428706	0.709164
OTU428	0.005003	0.005003	0.01167	0.007642	0.2746	-0.02131	0.007975	-0.006667	2.3326	0.709164
OTU639	0.01167	0.007642	0.005003	0.005003	0.2746	-0.007975	0.02131	0.006667	0.428706	0.709164
OTU887	0.003335	0.002888	0.01001	0.008665	0.2746	-0.02132	0.007966	-0.006675	3.0015	0.709164
OTU3543	0.003335	0.002888	0.01001	0.008665	0.2746	-0.02132	0.007966	-0.006675	3.0015	0.709164
OTU710	0.02835	0.02311	0.01001	0.01001	0.2756	-0.02203	0.05871	0.01834	0.353086	0.709164
OTU2260	0.03168	0.03886	0.003335	0.002888	0.2761	-0.03412	0.09081	0.02834	0.105271	0.709164
OTU197	0.04169	0.05061	0.005003	0	0.2776	-0.04444	0.1178	0.03669	0.120005	0.709164
OTU1559	0.003335	0.005777	0.02168	0.02468	0.2783	-0.05898	0.02229	-0.01835	6.50075	0.709164
OTU2653	0.08838	0.02755	0.0567	0.03405	0.2785	-0.03853	0.1019	0.03168	0.641548	0.709164
OTU2409	0.01668	0.007642	0.00667	0.01155	0.2791	-0.01219	0.03221	0.01001	0.39988	0.709164
OTU2131	0.01834	0.007642	0.01001	0.008665	0.2794	-0.01019	0.02685	0.00833	0.545802	0.709164
OTU214	0.01834	0.01041	0.01001	0.005003	0.2794	-0.01018	0.02684	0.00833	0.545802	0.709164
OTU1923	0.01501	0.008665	0.00667	0.007642	0.2794	-0.01018	0.02686	0.00834	0.44437	0.709164
OTU2823	0.01334	0.01041	0.005003	0.005003	0.2794	-0.01018	0.02685	0.008337	0.375037	0.709164
OTU406	0.01334	0.01041	0.005003	0.005003	0.2794	-0.01018	0.02685	0.008337	0.375037	0.709164
OTU1946	0.01334	0.01155	0.005003	0	0.2794	-0.01018	0.02685	0.008337	0.375037	0.709164
OTU666	0.0667	0.05349	0.02335	0.02755	0.2801	-0.0531	0.1398	0.04335	0.350075	0.709164
OTU1245	0.01334	0.002888	0.04669	0.04621	0.2802	-0.1076	0.04087	-0.03335	3.5	0.709164
OTU2485	0.07504	0.026	0.04336	0.03549	0.2803	-0.03884	0.1022	0.03168	0.577825	0.709164
OTU2782	0.03835	0.01041	0.02668	0.01259	0.2836	-0.01452	0.03786	0.01167	0.695698	0.709164
OTU2863	0.03168	0.01528	0.01668	0.01444	0.284	-0.0187	0.0487	0.015	0.526515	0.709164
OTU2795	0.1484	0.06374	0.09505	0.03971	0.2858	-0.06703	0.1737	0.05335	0.640499	0.709164
OTU1936	0.1701	0.06147	0.1217	0.02931	0.2861	-0.06076	0.1576	0.0484	0.715461	0.709164
OTU918	0.9689	0.1426	0.6837	0.3758	0.2865	-0.3591	0.9295	0.2852	0.705646	0.709164
OTU1887	0.03002	0.01001	0.02001	0.01001	0.2879	-0.01268	0.0327	0.01001	0.666556	0.709164
OTU269	0.01001	0.005003	0.02001	0.01324	0.2879	-0.03269	0.01269	-0.01	1.999	0.709164
OTU779	0.01501	0.005003	0.01001	0.005003	0.2879	-0.006342	0.01634	0.005	0.666889	0.709164
OTU1870	0.01501	0.005003	0.01001	0.005003	0.2879	-0.006342	0.01634	0.005	0.666889	0.709164
OTU1960	0.01501	0.01324	0.005003	0.005003	0.2879	-0.01268	0.0327	0.01001	0.333311	0.709164
OTU2258	0.01501	0.01324	0.005003	0.005003	0.2879	-0.01268	0.0327	0.01001	0.333311	0.709164
OTU774	0.005003	0.005003	0.01001	0.005003	0.2879	-0.01635	0.006335	-0.005007	2.0008	0.709164
OTU2392	0.005003	0.005003	0.01001	0.005003	0.2879	-0.01635	0.006335	-0.005007	2.0008	0.709164
OTU3443	0.01001	0.005003	0.005003	0.005003	0.2879	-0.006335	0.01635	0.005007	0.4998	0.709164
OTU2112	0.005003	0.005003	0.01001	0.005003	0.2879	-0.01635	0.006335	-0.005007	2.0008	0.709164
OTU582	0.03502	0.02001	0.0517	0.01259	0.2889	-0.05458	0.02122	-0.01668	1.4763	0.709164
OTU2895	0.2935	0.05968	0.3635	0.07947	0.2893	-0.2293	0.08931	-0.07	1.2385	0.709164
OTU3122	0.1101	0.05898	0.0667	0.01757	0.2894	-0.05525	0.142	0.0434	0.605813	0.709164
OTU3070	0.00667	0.005777	0.02001	0.01804	0.2895	-0.0437	0.01702	-0.01334	3	0.709164
OTU681	0	0	0.01334	0.01894	0.2895	-0.0437	0.01702	-0.01334	1	0.709164
OTU1937	0.1017	0.05578	0.05336	0.04013	0.2898	-0.06181	0.1585	0.04834	0.52468	0.709164
OTU2657	0.02001	0.026	0.001668	0.002888	0.2913	-0.02359	0.06028	0.01834	0.0833583	0.709164
OTU1510	0.02835	0.02364	0.01167	0.002888	0.292	-0.0215	0.05486	0.01668	0.41164	0.709164
OTU163	0.01167	0.01041	0.003335	0.005777	0.292	-0.01075	0.02742	0.008335	0.285775	0.709164
OTU1612	0.07504	0.03002	0.05336	0.007642	0.2921	-0.02798	0.07134	0.02168	0.711087	0.709164
OTU2978	0.01834	0.01608	0.03168	0.01041	0.2943	-0.04405	0.01737	-0.01334	1.72737	0.709164
OTU1325	0.01167	0.005777	0.01834	0.007642	0.2943	-0.02203	0.008686	-0.00667	1.57155	0.709164
OTU2539	0.01334	0.005777	0.00667	0.007642	0.2943	-0.008686	0.02203	0.00667	0.5	0.709164
OTU313	0.01334	0.007642	0.00667	0.005777	0.2943	-0.008686	0.02203	0.00667	0.5	0.709164
OTU391	0.0517	0.01444	0.03669	0.01608	0.2954	-0.01963	0.04965	0.01501	0.709671	0.709164
OTU564	0.03168	0.02022	0.01668	0.007642	0.2954	-0.01965	0.04965	0.015	0.526515	0.709164
OTU2854	0.05003	0.03124	0.02668	0.01259	0.2962	-0.03064	0.07734	0.02335	0.53328	0.709164
OTU3561	0.01001	0.005003	0.02168	0.01608	0.2962	-0.03866	0.01532	-0.01167	2.16583	0.709164
OTU1788	0.008338	0.01041	0.02001	0.01324	0.2962	-0.03867	0.01533	-0.01167	2.39986	0.709164
OTU325	0.005003	0.005003	0.01668	0.01608	0.2962	-0.03867	0.01532	-0.01168	3.334	0.709164
OTU1599	0.01668	0.01608	0.005003	0.005003	0.2962	-0.01532	0.03867	0.01168	0.29994	0.709164
OTU3228	0.2752	0.03777	0.3485	0.09934	0.2978	-0.2437	0.09706	-0.0733	1.26635	0.709164
OTU1861	0.03002	0.008665	0.04669	0.02256	0.298	-0.05541	0.02207	-0.01667	1.5553	0.709164
OTU3446	0.1501	0.02181	0.1201	0.03777	0.2991	-0.03991	0.09991	0.03	0.800133	0.709164
OTU198	0.1684	0.1562	0.05837	0.03886	0.3017	-0.148	0.368	0.11	0.346615	0.709164
OTU3500	0.1918	0.08041	0.1317	0.03549	0.3023	-0.08079	0.201	0.0601	0.686653	0.709164
OTU2590	0.01834	0.01757	0.005003	0.008665	0.3035	-0.01807	0.04474	0.01334	0.272792	0.709164
OTU2058	0.02835	0.02845	0.008338	0.007642	0.3046	-0.02721	0.06723	0.02001	0.294109	0.709164
OTU2414	0.03168	0.01444	0.05003	0.02293	0.306	-0.06179	0.02509	-0.01835	1.57923	0.709164
OTU3263	0.04002	0.02647	0.02168	0.005777	0.306	-0.02509	0.06177	0.01834	0.541729	0.709164
OTU760	0.02501	0.02647	0.00667	0.005777	0.306	-0.02509	0.06177	0.01834	0.266693	0.709164
OTU2773	0.03835	0.03619	0.01334	0.007642	0.3065	-0.03428	0.0843	0.02501	0.347849	0.709164
OTU2789	0.8972	0.1693	0.7638	0.1026	0.3079	-0.1839	0.4507	0.1334	0.851315	0.709164
OTU3130	0.1084	0.04539	0.07671	0.01259	0.3088	-0.04382	0.1072	0.03169	0.707657	0.709164
OTU1898	0.03002	0.02001	0.01501	0.01001	0.3099	-0.02086	0.05088	0.01501	0.5	0.709164
OTU2758	0.07504	0.02293	0.0567	0.01528	0.3131	-0.02583	0.06251	0.01834	0.755597	0.709164
OTU1826	0.05003	0.005003	0.04169	0.01155	0.3153	-0.01184	0.02852	0.00834	0.8333	0.709164
OTU1821	0.01834	0.007642	0.01001	0.01001	0.3153	-0.01186	0.02852	0.00833	0.545802	0.709164
OTU2636	0.005003	0.005003	0.01334	0.01155	0.3153	-0.02851	0.01184	-0.008337	2.6664	0.709164
OTU3515	0.01834	0.01608	0.03669	0.02256	0.3154	-0.06276	0.02606	-0.01835	2.00055	0.709164
OTU3429	0.03168	0.03016	0.01167	0.002888	0.3164	-0.02856	0.06858	0.02001	0.368371	0.709164
OTU1660	0.2185	0.03514	0.2918	0.1057	0.3175	-0.2519	0.1053	-0.0733	1.33547	0.709164
OTU3241	0.001668	0.002888	0.02668	0.03788	0.3178	-0.08591	0.03589	-0.02501	15.9952	0.709164
OTU1494	0.0517	0.03016	0.1001	0.06731	0.3195	-0.1666	0.06983	-0.0484	1.93617	0.709164
OTU1897	0.1284	0.05863	0.1834	0.06031	0.3204	-0.1898	0.07983	-0.055	1.42835	0.709164
OTU341	2.887	1.398	4.539	2.122	0.3231	-5.725	2.421	-1.652	1.57222	0.709164
OTU3520	0.03002	0.04361	0.001668	0.002888	0.3241	-0.04171	0.09841	0.02835	0.055563	0.709164
OTU291	0.003335	0.002888	0.04169	0.05926	0.3256	-0.1335	0.05675	-0.03836	12.5007	0.709164
OTU146	0.01834	0.002888	0.02668	0.01259	0.3262	-0.02905	0.01237	-0.00834	1.45474	0.709164
OTU1620	0.01668	0.01155	0.008338	0.005777	0.3262	-0.01236	0.02904	0.008342	0.49988	0.709164
OTU1995	0.02335	0.01528	0.01334	0.002888	0.3276	-0.01492	0.03494	0.01001	0.571306	0.709164
OTU1431	0.008338	0.002888	0.01501	0.01001	0.3295	-0.02337	0.01003	-0.006672	1.80019	0.709164
OTU3595	0.01167	0.01041	0.005003	0	0.3295	-0.01002	0.02335	0.006667	0.428706	0.709164
OTU1633	0.01167	0.01041	0.005003	0	0.3295	-0.01002	0.02335	0.006667	0.428706	0.709164
OTU977	0.003335	0.005777	0.01001	0.008665	0.3295	-0.02337	0.01002	-0.006675	3.0015	0.709164
OTU670	0.003335	0.005777	0.01001	0.008665	0.3295	-0.02337	0.01002	-0.006675	3.0015	0.709164
OTU1126	0.003335	0.005777	0.01001	0.008665	0.3295	-0.02337	0.01002	-0.006675	3.0015	0.709164
OTU1036	0.003335	0.002888	0.01001	0.01001	0.3295	-0.02338	0.01003	-0.006675	3.0015	0.709164
OTU3129	0.01001	0.01001	0.003335	0.002888	0.3295	-0.01003	0.02338	0.006675	0.333167	0.709164
OTU2918	0.04502	0.01733	0.03335	0.005777	0.3305	-0.01761	0.04095	0.01167	0.740782	0.709164
OTU2109	0.01501	0.01733	0.02668	0.005777	0.3305	-0.04095	0.01761	-0.01167	1.77748	0.709164
OTU2734	0.01501	0.01804	0.003335	0.002888	0.3305	-0.01761	0.04096	0.01168	0.222185	0.709164
OTU424	0.008338	0.007642	0.02501	0.02501	0.3314	-0.05859	0.02525	-0.01667	2.99952	0.709164
OTU3186	0.06504	0.03608	0.04169	0.007642	0.3344	-0.03577	0.08247	0.02335	0.64099	0.709164
OTU784	0.01501	0.01501	0.005003	0.005003	0.3349	-0.01536	0.03537	0.01001	0.333311	0.709164
OTU107	0.9539	0.1335	0.7354	0.3206	0.3372	-0.3382	0.7752	0.2185	0.77094	0.709164
OTU1201	0.6737	0.2091	0.4186	0.3498	0.3392	-0.3982	0.9084	0.2551	0.621345	0.709164
OTU2869	0.2135	0.09808	0.1451	0.04927	0.3413	-0.1075	0.2443	0.0684	0.679625	0.709164
OTU3115	0.05837	0.02022	0.1101	0.08051	0.3415	-0.1848	0.08133	-0.05173	1.88624	0.709164
OTU2218	0.4036	0.1408	0.3152	0.02293	0.3437	-0.1403	0.3171	0.0884	0.780971	0.709164
OTU898	0.05503	0.03502	0.02835	0.02518	0.3443	-0.04246	0.09582	0.02668	0.515174	0.709164
OTU2264	0.01334	0.01041	0.00667	0.002888	0.3453	-0.01065	0.02399	0.00667	0.5	0.709164
OTU3523	0.008338	0.01041	0.001668	0.002888	0.3453	-0.01065	0.02399	0.00667	0.200048	0.709164
OTU3603	0.008338	0.01041	0.001668	0.002888	0.3453	-0.01065	0.02399	0.00667	0.200048	0.709164
OTU2237	0.001668	0.002888	0.008338	0.01041	0.3453	-0.02399	0.01065	-0.00667	4.9988	0.709164
OTU1943	0.008338	0.01041	0.001668	0.002888	0.3453	-0.01065	0.02399	0.00667	0.200048	0.709164
OTU2334	0.008338	0.01041	0.001668	0.002888	0.3453	-0.01065	0.02399	0.00667	0.200048	0.709164
OTU3359	0.008338	0.01041	0.001668	0.002888	0.3453	-0.01065	0.02399	0.00667	0.200048	0.709164
OTU3251	0.008338	0.01041	0.001668	0.002888	0.3453	-0.01065	0.02399	0.00667	0.200048	0.709164
OTU1212	0.001668	0.002888	0.008338	0.01041	0.3453	-0.02399	0.01065	-0.00667	4.9988	0.709164
OTU3105	0.1001	0.05638	0.0567	0.04196	0.3455	-0.06926	0.1561	0.0434	0.566434	0.709164
OTU2111	0.03835	0.01259	0.02335	0.02083	0.3456	-0.02402	0.05402	0.015	0.608866	0.709164
OTU1407	0.01001	0.008665	0.03335	0.03688	0.3459	-0.08407	0.03739	-0.02334	3.33167	0.709164
OTU202	0.02501	0.01733	0.01334	0.007642	0.3459	-0.01869	0.04203	0.01167	0.533387	0.709164
OTU373	0.03835	0.01041	0.03002	0.008665	0.3465	-0.01338	0.03004	0.00833	0.78279	0.709164
OTU1507	0.01668	0.01041	0.02501	0.008665	0.3465	-0.03004	0.01338	-0.00833	1.4994	0.709164
OTU1116	0.02335	0.01041	0.01501	0.008665	0.3465	-0.01337	0.03005	0.00834	0.642827	0.709164
OTU2857	0.02001	0.008665	0.01167	0.01041	0.3465	-0.01337	0.03005	0.00834	0.583208	0.709164
OTU396	0.02001	0.008665	0.01167	0.01041	0.3465	-0.01337	0.03005	0.00834	0.583208	0.709164
OTU701	0.01334	0.01259	0.005003	0.005003	0.3465	-0.01338	0.03005	0.008337	0.375037	0.709164
OTU2262	0.01334	0.01259	0.005003	0.005003	0.3465	-0.01338	0.03005	0.008337	0.375037	0.709164
OTU3066	0.01334	0.01259	0.005003	0.005003	0.3465	-0.01338	0.03005	0.008337	0.375037	0.709164
OTU1759	0.01334	0.01259	0.005003	0.005003	0.3465	-0.01338	0.03005	0.008337	0.375037	0.709164
OTU2973	0.01001	0.01324	0.001668	0.002888	0.3465	-0.01338	0.03006	0.008342	0.166633	0.709164
OTU929	0.04836	0.04512	0.1051	0.08051	0.3473	-0.2047	0.0912	-0.05674	2.17328	0.709164
OTU2374	0.03335	0.02311	0.0517	0.01894	0.3475	-0.06625	0.02955	-0.01835	1.55022	0.709164
OTU264	0.02835	0.01259	0.01834	0.01041	0.3486	-0.01618	0.0362	0.01001	0.646914	0.709164
OTU412	0.01834	0.002888	0.02335	0.007642	0.3486	-0.01811	0.008086	-0.00501	1.27317	0.709164
OTU2984	0.02168	0.007642	0.01668	0.002888	0.3486	-0.008096	0.0181	0.005	0.769373	0.709164
OTU1509	0.01668	0.01608	0.00667	0.002888	0.3486	-0.01618	0.0362	0.01001	0.39988	0.709164
OTU2187	0.01334	0.002888	0.008338	0.007642	0.3486	-0.008094	0.0181	0.005002	0.625037	0.709164
OTU2340	0.01334	0.002888	0.008338	0.007642	0.3486	-0.008094	0.0181	0.005002	0.625037	0.709164
OTU1773	0.008338	0.005777	0.01334	0.005777	0.3486	-0.0181	0.008094	-0.005002	1.5999	0.709164
OTU2906	0.01334	0.005777	0.008338	0.005777	0.3486	-0.008094	0.0181	0.005002	0.625037	0.709164
OTU236	0.00667	0.002888	0.01167	0.007642	0.3486	-0.0181	0.008096	-0.005	1.74963	0.709164
OTU2069	0.01167	0.007642	0.00667	0.002888	0.3486	-0.008096	0.0181	0.005	0.571551	0.709164
OTU558	0.01167	0.007642	0.00667	0.002888	0.3486	-0.008096	0.0181	0.005	0.571551	0.709164
OTU2294	0.00667	0.002888	0.01167	0.007642	0.3486	-0.0181	0.008096	-0.005	1.74963	0.709164
OTU2867	0.00667	0.007642	0.01167	0.002888	0.3486	-0.0181	0.008096	-0.005	1.74963	0.709164
OTU1478	0.001668	0.002888	0.01167	0.01608	0.3486	-0.03619	0.01619	-0.01	6.9964	0.709164
OTU1051	0.008338	0.007642	0.003335	0.002888	0.3486	-0.008093	0.0181	0.005003	0.399976	0.709164
OTU3114	0.008338	0.007642	0.003335	0.002888	0.3486	-0.008093	0.0181	0.005003	0.399976	0.709164
OTU2881	0.008338	0.005777	0.003335	0.005777	0.3486	-0.008093	0.0181	0.005003	0.399976	0.709164
OTU3614	0.008338	0.005777	0.003335	0.005777	0.3486	-0.008093	0.0181	0.005003	0.399976	0.709164
OTU1237	0.003335	0.002888	0.008338	0.007642	0.3486	-0.0181	0.008093	-0.005003	2.50015	0.709164
OTU1987	0.003335	0.002888	0.008338	0.007642	0.3486	-0.0181	0.008093	-0.005003	2.50015	0.709164
OTU750	0.003335	0.002888	0.008338	0.007642	0.3486	-0.0181	0.008093	-0.005003	2.50015	0.709164
OTU3256	0.008338	0.005777	0.003335	0.005777	0.3486	-0.008093	0.0181	0.005003	0.399976	0.709164
OTU2347	0.008338	0.005777	0.003335	0.005777	0.3486	-0.008093	0.0181	0.005003	0.399976	0.709164
OTU2689	0.008338	0.007642	0.003335	0.002888	0.3486	-0.008093	0.0181	0.005003	0.399976	0.709164
OTU1409	0.008338	0.007642	0.003335	0.002888	0.3486	-0.008093	0.0181	0.005003	0.399976	0.709164
OTU3491	0.00667	0.007642	0.001668	0.002888	0.3486	-0.008094	0.0181	0.005002	0.250075	0.709164
OTU1587	0.00667	0.007642	0.001668	0.002888	0.3486	-0.008094	0.0181	0.005002	0.250075	0.709164
OTU849	0.00667	0.007642	0.001668	0.002888	0.3486	-0.008094	0.0181	0.005002	0.250075	0.709164
OTU3239	0.00667	0.007642	0.001668	0.002888	0.3486	-0.008094	0.0181	0.005002	0.250075	0.709164
OTU626	0.00667	0.007642	0.001668	0.002888	0.3486	-0.008094	0.0181	0.005002	0.250075	0.709164
OTU803	0.001668	0.002888	0.00667	0.007642	0.3486	-0.0181	0.008094	-0.005002	3.9988	0.709164
OTU2344	0.001668	0.002888	0.00667	0.007642	0.3486	-0.0181	0.008094	-0.005002	3.9988	0.709164
OTU1676	0.00667	0.007642	0.001668	0.002888	0.3486	-0.008094	0.0181	0.005002	0.250075	0.709164
OTU13	0.00667	0.007642	0.001668	0.002888	0.3486	-0.008094	0.0181	0.005002	0.250075	0.709164
OTU1830	0.001668	0.002888	0.00667	0.007642	0.3486	-0.0181	0.008094	-0.005002	3.9988	0.709164
OTU2447	0.001668	0.002888	0.00667	0.007642	0.3486	-0.0181	0.008094	-0.005002	3.9988	0.709164
OTU3262	0.00667	0.007642	0.001668	0.002888	0.3486	-0.008094	0.0181	0.005002	0.250075	0.709164
OTU3285	0.00667	0.007642	0.001668	0.002888	0.3486	-0.008094	0.0181	0.005002	0.250075	0.709164
OTU3593	0.00667	0.007642	0.001668	0.002888	0.3486	-0.008094	0.0181	0.005002	0.250075	0.709164
OTU3203	0.00667	0.007642	0.001668	0.002888	0.3486	-0.008094	0.0181	0.005002	0.250075	0.709164
OTU2412	0.00667	0.007642	0.001668	0.002888	0.3486	-0.008094	0.0181	0.005002	0.250075	0.709164
OTU1088	0.00667	0.007642	0.001668	0.002888	0.3486	-0.008094	0.0181	0.005002	0.250075	0.709164
OTU2335	0.00667	0.007642	0.001668	0.002888	0.3486	-0.008094	0.0181	0.005002	0.250075	0.709164
OTU3371	0.00667	0.007642	0.001668	0.002888	0.3486	-0.008094	0.0181	0.005002	0.250075	0.709164
OTU2818	0.001668	0.002888	0.00667	0.007642	0.3486	-0.0181	0.008094	-0.005002	3.9988	0.709164
OTU245	0.00667	0.007642	0.001668	0.002888	0.3486	-0.008094	0.0181	0.005002	0.250075	0.709164
OTU1783	0.00667	0.007642	0.001668	0.002888	0.3486	-0.008094	0.0181	0.005002	0.250075	0.709164
OTU1236	0.00667	0.007642	0.001668	0.002888	0.3486	-0.008094	0.0181	0.005002	0.250075	0.709164
OTU1743	0.00667	0.007642	0.001668	0.002888	0.3486	-0.008094	0.0181	0.005002	0.250075	0.709164
OTU2820	0.00667	0.007642	0.001668	0.002888	0.3486	-0.008094	0.0181	0.005002	0.250075	0.709164
OTU1727	0.00667	0.007642	0.001668	0.002888	0.3486	-0.008094	0.0181	0.005002	0.250075	0.709164
OTU2285	0.00667	0.007642	0.001668	0.002888	0.3486	-0.008094	0.0181	0.005002	0.250075	0.709164
OTU1624	0.001668	0.002888	0.00667	0.007642	0.3486	-0.0181	0.008094	-0.005002	3.9988	0.709164
OTU1411	0.00667	0.007642	0.001668	0.002888	0.3486	-0.008094	0.0181	0.005002	0.250075	0.709164
OTU1378	0.07337	0.03057	0.05003	0.02293	0.3496	-0.03792	0.0846	0.02334	0.681886	0.709164
OTU2850	0.08004	0.03002	0.1017	0.01894	0.3497	-0.07856	0.03524	-0.02166	1.27061	0.709164
OTU2726	0.08171	0.1286	0.003335	0.002888	0.3506	-0.1278	0.2846	0.07838	0.0408151	0.709164
OTU1949	0.01334	0.01894	0.001668	0.002888	0.3508	-0.01904	0.04238	0.01167	0.125037	0.709164
OTU34	0.01334	0.01894	0.001668	0.002888	0.3508	-0.01904	0.04238	0.01167	0.125037	0.709164
OTU3551	0.1067	0.0751	0.05503	0.03971	0.3513	-0.08451	0.1878	0.05167	0.515745	0.709164
OTU1481	0.001668	0.002888	0.01501	0.02181	0.3528	-0.04861	0.02192	-0.01334	8.9988	0.709164
OTU1183	0.02501	0.02293	0.01001	0.01001	0.3574	-0.02511	0.05511	0.015	0.40024	0.709164
OTU2185	0.06837	0.05488	0.03168	0.02755	0.3592	-0.06174	0.1351	0.03669	0.463361	0.709164
OTU1292	0.04502	0.01804	0.03335	0.007642	0.3603	-0.01974	0.04308	0.01167	0.740782	0.709164
OTU1502	0.001668	0.002888	0.02668	0.04196	0.3611	-0.09243	0.04241	-0.02501	15.9952	0.709164
OTU2992	0.07337	0.05623	0.03669	0.02567	0.3621	-0.0624	0.1358	0.03668	0.500068	0.709164
OTU1485	0.008338	0.01041	0.02835	0.03216	0.3632	-0.0742	0.03417	-0.02001	3.4001	0.709164
OTU627	0.02835	0.02083	0.01501	0.008665	0.3636	-0.02282	0.0495	0.01334	0.529453	0.709164
OTU365	0.1034	0.04936	0.1584	0.07947	0.3659	-0.205	0.09496	-0.055	1.53191	0.709164
OTU370	0.06003	0.03777	0.03335	0.02518	0.3662	-0.04609	0.09945	0.02668	0.555556	0.709164
OTU1167	0.06003	0.02001	0.04336	0.02022	0.3674	-0.02893	0.06227	0.01667	0.722306	0.709164
OTU841	0.01334	0.01041	0.03002	0.02647	0.3674	-0.06227	0.02891	-0.01668	2.25037	0.709164
OTU3223	0.02168	0.01259	0.01167	0.01155	0.3679	-0.01738	0.0374	0.01001	0.538284	0.709164
OTU2155	0.01668	0.01528	0.00667	0.007642	0.3679	-0.01738	0.0374	0.01001	0.39988	0.709164
OTU1048	0.00667	0.005777	0.01668	0.01608	0.3679	-0.0374	0.01738	-0.01001	2.50075	0.709164
OTU620	0.01668	0.007642	0.06837	0.08813	0.3687	-0.1935	0.09011	-0.05169	4.09892	0.709164
OTU2077	0.01167	0.002888	0.02835	0.02845	0.3696	-0.06252	0.02916	-0.01668	2.42931	0.709164
OTU1477	1.287	0.6854	0.8154	0.4308	0.3698	-0.8261	1.769	0.4716	0.633566	0.709164
OTU585	0.1884	0.02256	0.2034	0.01259	0.3712	-0.05641	0.02641	-0.015	1.07962	0.709164
OTU3560	0.08671	0.04539	0.05503	0.03043	0.3721	-0.05592	0.1193	0.03168	0.634644	0.709164
OTU358	0.1234	0.06811	0.07504	0.04824	0.3724	-0.08543	0.1821	0.04836	0.608104	0.709164
OTU420	0.0517	0.04196	0.02668	0.01041	0.3729	-0.04428	0.09432	0.02502	0.516054	0.709164
OTU1991	0.08838	0.05061	0.05503	0.02785	0.3739	-0.05925	0.1259	0.03335	0.622652	0.709164
OTU2958	0.07337	0.1271	0	0	0.3739	-0.1304	0.2771	0.07337	0	0.709164
OTU3306	0.02001	0.01001	0.02835	0.01041	0.3739	-0.03149	0.01481	-0.00834	1.41679	0.709164
OTU3449	0.02001	0	0.02168	0.002888	0.3739	-0.006299	0.002959	-0.00167	1.08346	0.709164
OTU1430	0.02168	0.005777	0.01501	0.01001	0.3739	-0.01186	0.0252	0.00667	0.692343	0.709164
OTU1214	0.01001	0.01324	0.01834	0.005777	0.3739	-0.03149	0.01483	-0.00833	1.83217	0.709164
OTU371	0.01001	0.008665	0.01668	0.007642	0.3739	-0.02519	0.01185	-0.00667	1.66633	0.709164
OTU2692	0.01167	0.002888	0.01501	0.005003	0.3739	-0.0126	0.00592	-0.00334	1.2862	0.709164
OTU80	0.008338	0.005777	0.01501	0.01001	0.3739	-0.0252	0.01185	-0.006672	1.80019	0.709164
OTU2587	0.01501	0.008665	0.008338	0.007642	0.3739	-0.01185	0.02519	0.006672	0.555496	0.709164
OTU1017	0	0	0.02001	0.03466	0.3739	-0.07557	0.03555	-0.02001	1	0.709164
OTU3602	0.02001	0.03466	0	0	0.3739	-0.03555	0.07557	0.02001	0	0.709164
OTU1742	0.005003	0	0.01334	0.01444	0.3739	-0.03148	0.01481	-0.008337	2.6664	0.709164
OTU987	0.00667	0.002888	0.01001	0.005003	0.3739	-0.0126	0.00592	-0.00334	1.50075	0.709164
OTU3142	0.00667	0.002888	0.01001	0.005003	0.3739	-0.0126	0.00592	-0.00334	1.50075	0.709164
OTU3358	0.01668	0.02888	0	0	0.3739	-0.02961	0.06297	0.01668	0	0.709164
OTU1563	0.01001	0.005003	0.00667	0.002888	0.3739	-0.00592	0.0126	0.00334	0.666334	0.709164
OTU1732	0.00667	0.002888	0.01001	0.005003	0.3739	-0.0126	0.00592	-0.00334	1.50075	0.709164
OTU364	0.01167	0.01155	0.005003	0	0.3739	-0.01185	0.02518	0.006667	0.428706	0.709164
OTU2466	0.01167	0.01041	0.005003	0.005003	0.3739	-0.01185	0.02518	0.006667	0.428706	0.709164
OTU1367	0.005003	0.005003	0.01167	0.01041	0.3739	-0.02518	0.01185	-0.006667	2.3326	0.709164
OTU721	0.005003	0	0.01001	0.008665	0.3739	-0.0189	0.008883	-0.005007	2.0008	0.709164
OTU605	0.01001	0.008665	0.005003	0	0.3739	-0.008883	0.0189	0.005007	0.4998	0.709164
OTU1693	0.01001	0	0.005003	0.008665	0.3739	-0.008883	0.0189	0.005007	0.4998	0.709164
OTU852	0.01001	0	0.005003	0.008665	0.3739	-0.008883	0.0189	0.005007	0.4998	0.709164
OTU755	0.01001	0	0.005003	0.008665	0.3739	-0.008883	0.0189	0.005007	0.4998	0.709164
OTU3427	0.008338	0.002888	0.005003	0.005003	0.3739	-0.005925	0.01259	0.003335	0.600024	0.709164
OTU352	0.008338	0.002888	0.005003	0.005003	0.3739	-0.005925	0.01259	0.003335	0.600024	0.709164
OTU1384	0.005003	0.005003	0.008338	0.002888	0.3739	-0.01259	0.005925	-0.003335	1.6666	0.709164
OTU2525	0.008338	0.002888	0.005003	0.005003	0.3739	-0.005925	0.01259	0.003335	0.600024	0.709164
OTU2255	0.005003	0.005003	0.008338	0.002888	0.3739	-0.01259	0.005925	-0.003335	1.6666	0.709164
OTU3005	0.01334	0.02311	0	0	0.3739	-0.0237	0.05038	0.01334	0	0.709164
OTU2697	0.01334	0.02311	0	0	0.3739	-0.0237	0.05038	0.01334	0	0.709164
OTU1501	0	0	0.01167	0.02022	0.3739	-0.04408	0.02074	-0.01167	1	0.709164
OTU205	0.005003	0	0.003335	0.002888	0.3739	-0.002961	0.006297	0.001668	0.6666	0.709164
OTU3379	0.005003	0	0.003335	0.002888	0.3739	-0.002961	0.006297	0.001668	0.6666	0.709164
OTU616	0.003335	0.002888	0.005003	0	0.3739	-0.006297	0.002961	-0.001668	1.50015	0.709164
OTU1487	0.003335	0.002888	0.005003	0	0.3739	-0.006297	0.002961	-0.001668	1.50015	0.709164
OTU3352	0.008338	0.01444	0	0	0.3739	-0.01481	0.03149	0.008338	0	0.709164
OTU3360	0.005003	0	0.003335	0.002888	0.3739	-0.002961	0.006297	0.001668	0.6666	0.709164
OTU2164	0.003335	0.002888	0.005003	0	0.3739	-0.006297	0.002961	-0.001668	1.50015	0.709164
OTU2971	0.005003	0	0.003335	0.002888	0.3739	-0.002961	0.006297	0.001668	0.6666	0.709164
OTU2704	0.005003	0	0.003335	0.002888	0.3739	-0.002961	0.006297	0.001668	0.6666	0.709164
OTU1040	0.001668	0.002888	0.005003	0.005003	0.3739	-0.01259	0.005925	-0.003335	2.9994	0.709164
OTU203	0.001668	0.002888	0.005003	0.005003	0.3739	-0.01259	0.005925	-0.003335	2.9994	0.709164
OTU2106	0.005003	0.005003	0.001668	0.002888	0.3739	-0.005925	0.01259	0.003335	0.3334	0.709164
OTU2141	0.005003	0.005003	0.001668	0.002888	0.3739	-0.005925	0.01259	0.003335	0.3334	0.709164
OTU1265	0.005003	0.005003	0.001668	0.002888	0.3739	-0.005925	0.01259	0.003335	0.3334	0.709164
OTU1445	0.005003	0.005003	0.001668	0.002888	0.3739	-0.005925	0.01259	0.003335	0.3334	0.709164
OTU2400	0.001668	0.002888	0.005003	0.005003	0.3739	-0.01259	0.005925	-0.003335	2.9994	0.709164
OTU3003	0.001668	0.002888	0.005003	0.005003	0.3739	-0.01259	0.005925	-0.003335	2.9994	0.709164
OTU2985	0.005003	0.005003	0.001668	0.002888	0.3739	-0.005925	0.01259	0.003335	0.3334	0.709164
OTU2947	0.001668	0.002888	0.005003	0.005003	0.3739	-0.01259	0.005925	-0.003335	2.9994	0.709164
OTU2011	0.005003	0.005003	0.001668	0.002888	0.3739	-0.005925	0.01259	0.003335	0.3334	0.709164
OTU1924	0.001668	0.002888	0.005003	0.005003	0.3739	-0.01259	0.005925	-0.003335	2.9994	0.709164
OTU2480	0.005003	0.005003	0.001668	0.002888	0.3739	-0.005925	0.01259	0.003335	0.3334	0.709164
OTU1260	0.001668	0.002888	0.005003	0.005003	0.3739	-0.01259	0.005925	-0.003335	2.9994	0.709164
OTU2919	0.001668	0.002888	0.005003	0.005003	0.3739	-0.01259	0.005925	-0.003335	2.9994	0.709164
OTU2861	0.005003	0.005003	0.001668	0.002888	0.3739	-0.005925	0.01259	0.003335	0.3334	0.709164
OTU1504	0.005003	0.005003	0.001668	0.002888	0.3739	-0.005925	0.01259	0.003335	0.3334	0.709164
OTU3387	0.005003	0.005003	0.001668	0.002888	0.3739	-0.005925	0.01259	0.003335	0.3334	0.709164
OTU463	0.005003	0.005003	0.001668	0.002888	0.3739	-0.005925	0.01259	0.003335	0.3334	0.709164
OTU397	0.005003	0.005003	0.001668	0.002888	0.3739	-0.005925	0.01259	0.003335	0.3334	0.709164
OTU1465	0.001668	0.002888	0.005003	0.005003	0.3739	-0.01259	0.005925	-0.003335	2.9994	0.709164
OTU2082	0.001668	0.002888	0.005003	0.005003	0.3739	-0.01259	0.005925	-0.003335	2.9994	0.709164
OTU3482	0.005003	0.005003	0.001668	0.002888	0.3739	-0.005925	0.01259	0.003335	0.3334	0.709164
OTU1105	0.001668	0.002888	0.005003	0.005003	0.3739	-0.01259	0.005925	-0.003335	2.9994	0.709164
OTU255	0.005003	0.005003	0.001668	0.002888	0.3739	-0.005925	0.01259	0.003335	0.3334	0.709164
OTU240	0.005003	0.005003	0.001668	0.002888	0.3739	-0.005925	0.01259	0.003335	0.3334	0.709164
OTU1800	0.005003	0.005003	0.001668	0.002888	0.3739	-0.005925	0.01259	0.003335	0.3334	0.709164
OTU2532	0.001668	0.002888	0.005003	0.005003	0.3739	-0.01259	0.005925	-0.003335	2.9994	0.709164
OTU3268	0.005003	0.005003	0.001668	0.002888	0.3739	-0.005925	0.01259	0.003335	0.3334	0.709164
OTU638	0.001668	0.002888	0.005003	0.005003	0.3739	-0.01259	0.005925	-0.003335	2.9994	0.709164
OTU519	0.001668	0.002888	0.005003	0.005003	0.3739	-0.01259	0.005925	-0.003335	2.9994	0.709164
OTU3183	0.001668	0.002888	0.005003	0.005003	0.3739	-0.01259	0.005925	-0.003335	2.9994	0.709164
OTU2725	0.005003	0.005003	0.001668	0.002888	0.3739	-0.005925	0.01259	0.003335	0.3334	0.709164
OTU2643	0.001668	0.002888	0.005003	0.005003	0.3739	-0.01259	0.005925	-0.003335	2.9994	0.709164
OTU1001	0.001668	0.002888	0.005003	0.005003	0.3739	-0.01259	0.005925	-0.003335	2.9994	0.709164
OTU227	0.001668	0.002888	0.005003	0.005003	0.3739	-0.01259	0.005925	-0.003335	2.9994	0.709164
OTU2379	0.005003	0.005003	0.001668	0.002888	0.3739	-0.005925	0.01259	0.003335	0.3334	0.709164
OTU1632	0.005003	0.005003	0.001668	0.002888	0.3739	-0.005925	0.01259	0.003335	0.3334	0.709164
OTU2386	0.005003	0.005003	0.001668	0.002888	0.3739	-0.005925	0.01259	0.003335	0.3334	0.709164
OTU103	0.005003	0.005003	0.001668	0.002888	0.3739	-0.005925	0.01259	0.003335	0.3334	0.709164
OTU2699	0.005003	0.005003	0.001668	0.002888	0.3739	-0.005925	0.01259	0.003335	0.3334	0.709164
OTU3585	0.005003	0.005003	0.001668	0.002888	0.3739	-0.005925	0.01259	0.003335	0.3334	0.709164
OTU1967	0.001668	0.002888	0.005003	0.005003	0.3739	-0.01259	0.005925	-0.003335	2.9994	0.709164
OTU71	0.005003	0.005003	0.001668	0.002888	0.3739	-0.005925	0.01259	0.003335	0.3334	0.709164
OTU1662	0.005003	0.005003	0.001668	0.002888	0.3739	-0.005925	0.01259	0.003335	0.3334	0.709164
OTU2858	0.001668	0.002888	0.005003	0.005003	0.3739	-0.01259	0.005925	-0.003335	2.9994	0.709164
OTU2661	0.005003	0.005003	0.001668	0.002888	0.3739	-0.005925	0.01259	0.003335	0.3334	0.709164
OTU238	0.005003	0.005003	0.001668	0.002888	0.3739	-0.005925	0.01259	0.003335	0.3334	0.709164
OTU702	0.005003	0.005003	0.001668	0.002888	0.3739	-0.005925	0.01259	0.003335	0.3334	0.709164
OTU1035	0.005003	0.005003	0.001668	0.002888	0.3739	-0.005925	0.01259	0.003335	0.3334	0.709164
OTU1585	0.001668	0.002888	0.005003	0.005003	0.3739	-0.01259	0.005925	-0.003335	2.9994	0.709164
OTU2630	0.005003	0.005003	0.001668	0.002888	0.3739	-0.005925	0.01259	0.003335	0.3334	0.709164
OTU2427	0.001668	0.002888	0.005003	0.005003	0.3739	-0.01259	0.005925	-0.003335	2.9994	0.709164
OTU2463	0.005003	0.005003	0.001668	0.002888	0.3739	-0.005925	0.01259	0.003335	0.3334	0.709164
OTU1594	0.001668	0.002888	0.005003	0.005003	0.3739	-0.01259	0.005925	-0.003335	2.9994	0.709164
OTU1525	0.005003	0.005003	0.001668	0.002888	0.3739	-0.005925	0.01259	0.003335	0.3334	0.709164
OTU3407	0.005003	0.005003	0.001668	0.002888	0.3739	-0.005925	0.01259	0.003335	0.3334	0.709164
OTU512	0.005003	0.005003	0.001668	0.002888	0.3739	-0.005925	0.01259	0.003335	0.3334	0.709164
OTU2755	0.001668	0.002888	0.005003	0.005003	0.3739	-0.01259	0.005925	-0.003335	2.9994	0.709164
OTU1192	0.001668	0.002888	0.005003	0.005003	0.3739	-0.01259	0.005925	-0.003335	2.9994	0.709164
OTU2049	0.005003	0.005003	0.001668	0.002888	0.3739	-0.005925	0.01259	0.003335	0.3334	0.709164
OTU2811	0.005003	0.005003	0.001668	0.002888	0.3739	-0.005925	0.01259	0.003335	0.3334	0.709164
OTU3516	0.001668	0.002888	0.005003	0.005003	0.3739	-0.01259	0.005925	-0.003335	2.9994	0.709164
OTU1349	0.001668	0.002888	0.005003	0.005003	0.3739	-0.01259	0.005925	-0.003335	2.9994	0.709164
OTU2142	0.001668	0.002888	0.005003	0.005003	0.3739	-0.01259	0.005925	-0.003335	2.9994	0.709164
OTU815	0.001668	0.002888	0.005003	0.005003	0.3739	-0.01259	0.005925	-0.003335	2.9994	0.709164
OTU2247	0.005003	0.005003	0.001668	0.002888	0.3739	-0.005925	0.01259	0.003335	0.3334	0.709164
OTU1053	0.001668	0.002888	0.005003	0.005003	0.3739	-0.01259	0.005925	-0.003335	2.9994	0.709164
OTU711	0.001668	0.002888	0.005003	0.005003	0.3739	-0.01259	0.005925	-0.003335	2.9994	0.709164
OTU606	0.005003	0.005003	0.001668	0.002888	0.3739	-0.005925	0.01259	0.003335	0.3334	0.709164
OTU1202	0.001668	0.002888	0.005003	0.005003	0.3739	-0.01259	0.005925	-0.003335	2.9994	0.709164
OTU874	0.001668	0.002888	0.005003	0.005003	0.3739	-0.01259	0.005925	-0.003335	2.9994	0.709164
OTU3185	0.005003	0.005003	0.001668	0.002888	0.3739	-0.005925	0.01259	0.003335	0.3334	0.709164
OTU234	0.005003	0.005003	0.001668	0.002888	0.3739	-0.005925	0.01259	0.003335	0.3334	0.709164
OTU1549	0.005003	0.005003	0.001668	0.002888	0.3739	-0.005925	0.01259	0.003335	0.3334	0.709164
OTU1455	0.001668	0.002888	0.005003	0.005003	0.3739	-0.01259	0.005925	-0.003335	2.9994	0.709164
OTU3020	0.001668	0.002888	0.005003	0.005003	0.3739	-0.01259	0.005925	-0.003335	2.9994	0.709164
OTU3564	0.005003	0.005003	0.001668	0.002888	0.3739	-0.005925	0.01259	0.003335	0.3334	0.709164
OTU2896	0.005003	0.005003	0.001668	0.002888	0.3739	-0.005925	0.01259	0.003335	0.3334	0.709164
OTU2350	0.005003	0.005003	0.001668	0.002888	0.3739	-0.005925	0.01259	0.003335	0.3334	0.709164
OTU2792	0.001668	0.002888	0.005003	0.005003	0.3739	-0.01259	0.005925	-0.003335	2.9994	0.709164
OTU3068	0.005003	0.005003	0.001668	0.002888	0.3739	-0.005925	0.01259	0.003335	0.3334	0.709164
OTU2555	0.005003	0.005003	0.001668	0.002888	0.3739	-0.005925	0.01259	0.003335	0.3334	0.709164
OTU461	0.005003	0.005003	0.001668	0.002888	0.3739	-0.005925	0.01259	0.003335	0.3334	0.709164
OTU2524	0.005003	0.005003	0.001668	0.002888	0.3739	-0.005925	0.01259	0.003335	0.3334	0.709164
OTU1456	0.001668	0.002888	0.005003	0.005003	0.3739	-0.01259	0.005925	-0.003335	2.9994	0.709164
OTU3329	0.005003	0.005003	0.001668	0.002888	0.3739	-0.005925	0.01259	0.003335	0.3334	0.709164
OTU551	0.005003	0.005003	0.001668	0.002888	0.3739	-0.005925	0.01259	0.003335	0.3334	0.709164
OTU1333	0.001668	0.002888	0.005003	0.005003	0.3739	-0.01259	0.005925	-0.003335	2.9994	0.709164
OTU2121	0.005003	0.005003	0.001668	0.002888	0.3739	-0.005925	0.01259	0.003335	0.3334	0.709164
OTU3597	0.00667	0.01155	0	0	0.3739	-0.01184	0.02518	0.00667	0	0.709164
OTU2007	0.00667	0.01155	0	0	0.3739	-0.01184	0.02518	0.00667	0	0.709164
OTU2680	0.00667	0.01155	0	0	0.3739	-0.01184	0.02518	0.00667	0	0.709164
OTU1056	0	0	0.00667	0.01155	0.3739	-0.02518	0.01184	-0.00667	1	0.709164
OTU2668	0.00667	0.01155	0	0	0.3739	-0.01184	0.02518	0.00667	0	0.709164
OTU3006	0.00667	0.01155	0	0	0.3739	-0.01184	0.02518	0.00667	0	0.709164
OTU3613	0.00667	0.01155	0	0	0.3739	-0.01184	0.02518	0.00667	0	0.709164
OTU200	0	0	0.00667	0.01155	0.3739	-0.02518	0.01184	-0.00667	1	0.709164
OTU838	0	0	0.005003	0.008665	0.3739	-0.01889	0.008887	-0.005003	1	0.709164
OTU2673	0.005003	0.008665	0	0	0.3739	-0.008887	0.01889	0.005003	0	0.709164
OTU3188	0.005003	0.008665	0	0	0.3739	-0.008887	0.01889	0.005003	0	0.709164
OTU211	0.005003	0.008665	0	0	0.3739	-0.008887	0.01889	0.005003	0	0.709164
OTU3042	0.005003	0.008665	0	0	0.3739	-0.008887	0.01889	0.005003	0	0.709164
OTU482	0	0	0.005003	0.008665	0.3739	-0.01889	0.008887	-0.005003	1	0.709164
OTU2088	0	0	0.005003	0.008665	0.3739	-0.01889	0.008887	-0.005003	1	0.709164
OTU3537	0.005003	0.008665	0	0	0.3739	-0.008887	0.01889	0.005003	0	0.709164
OTU2597	0.005003	0.008665	0	0	0.3739	-0.008887	0.01889	0.005003	0	0.709164
OTU613	0.005003	0.008665	0	0	0.3739	-0.008887	0.01889	0.005003	0	0.709164
OTU3388	0.005003	0.008665	0	0	0.3739	-0.008887	0.01889	0.005003	0	0.709164
OTU3495	0.005003	0.008665	0	0	0.3739	-0.008887	0.01889	0.005003	0	0.709164
OTU920	0	0	0.005003	0.008665	0.3739	-0.01889	0.008887	-0.005003	1	0.709164
OTU570	0	0	0.005003	0.008665	0.3739	-0.01889	0.008887	-0.005003	1	0.709164
OTU3325	0.005003	0.008665	0	0	0.3739	-0.008887	0.01889	0.005003	0	0.709164
OTU2556	0.005003	0.008665	0	0	0.3739	-0.008887	0.01889	0.005003	0	0.709164
OTU2849	0.005003	0.008665	0	0	0.3739	-0.008887	0.01889	0.005003	0	0.709164
OTU2059	0.005003	0.008665	0	0	0.3739	-0.008887	0.01889	0.005003	0	0.709164
OTU1138	0	0	0.005003	0.008665	0.3739	-0.01889	0.008887	-0.005003	1	0.709164
OTU3570	0.005003	0.008665	0	0	0.3739	-0.008887	0.01889	0.005003	0	0.709164
OTU1366	0	0	0.005003	0.008665	0.3739	-0.01889	0.008887	-0.005003	1	0.709164
OTU3385	0.005003	0.008665	0	0	0.3739	-0.008887	0.01889	0.005003	0	0.709164
OTU716	0	0	0.005003	0.008665	0.3739	-0.01889	0.008887	-0.005003	1	0.709164
OTU957	0	0	0.005003	0.008665	0.3739	-0.01889	0.008887	-0.005003	1	0.709164
OTU2509	0.005003	0.008665	0	0	0.3739	-0.008887	0.01889	0.005003	0	0.709164
OTU131	0.003335	0.005777	0	0	0.3739	-0.005925	0.0126	0.003335	0	0.709164
OTU2777	0.003335	0.005777	0	0	0.3739	-0.005925	0.0126	0.003335	0	0.709164
OTU1627	0.003335	0.005777	0	0	0.3739	-0.005925	0.0126	0.003335	0	0.709164
OTU1247	0	0	0.003335	0.005777	0.3739	-0.0126	0.005925	-0.003335	1	0.709164
OTU433	0	0	0.003335	0.005777	0.3739	-0.0126	0.005925	-0.003335	1	0.709164
OTU1010	0	0	0.003335	0.005777	0.3739	-0.0126	0.005925	-0.003335	1	0.709164
OTU2333	0.003335	0.005777	0	0	0.3739	-0.005925	0.0126	0.003335	0	0.709164
OTU2928	0.003335	0.005777	0	0	0.3739	-0.005925	0.0126	0.003335	0	0.709164
OTU517	0	0	0.003335	0.005777	0.3739	-0.0126	0.005925	-0.003335	1	0.709164
OTU1787	0	0	0.003335	0.005777	0.3739	-0.0126	0.005925	-0.003335	1	0.709164
OTU3095	0.003335	0.005777	0	0	0.3739	-0.005925	0.0126	0.003335	0	0.709164
OTU59	0	0	0.003335	0.005777	0.3739	-0.0126	0.005925	-0.003335	1	0.709164
OTU3296	0.003335	0.005777	0	0	0.3739	-0.005925	0.0126	0.003335	0	0.709164
OTU2287	0.003335	0.005777	0	0	0.3739	-0.005925	0.0126	0.003335	0	0.709164
OTU3411	0.003335	0.005777	0	0	0.3739	-0.005925	0.0126	0.003335	0	0.709164
OTU2693	0.003335	0.005777	0	0	0.3739	-0.005925	0.0126	0.003335	0	0.709164
OTU3103	0.003335	0.005777	0	0	0.3739	-0.005925	0.0126	0.003335	0	0.709164
OTU3534	0.003335	0.005777	0	0	0.3739	-0.005925	0.0126	0.003335	0	0.709164
OTU2200	0	0	0.003335	0.005777	0.3739	-0.0126	0.005925	-0.003335	1	0.709164
OTU1523	0	0	0.003335	0.005777	0.3739	-0.0126	0.005925	-0.003335	1	0.709164
OTU3254	0.003335	0.005777	0	0	0.3739	-0.005925	0.0126	0.003335	0	0.709164
OTU718	0	0	0.003335	0.005777	0.3739	-0.0126	0.005925	-0.003335	1	0.709164
OTU3373	0.003335	0.005777	0	0	0.3739	-0.005925	0.0126	0.003335	0	0.709164
OTU3232	0.003335	0.005777	0	0	0.3739	-0.005925	0.0126	0.003335	0	0.709164
OTU1029	0	0	0.003335	0.005777	0.3739	-0.0126	0.005925	-0.003335	1	0.709164
OTU3394	0.003335	0.005777	0	0	0.3739	-0.005925	0.0126	0.003335	0	0.709164
OTU3384	0.003335	0.005777	0	0	0.3739	-0.005925	0.0126	0.003335	0	0.709164
OTU3141	0.003335	0.005777	0	0	0.3739	-0.005925	0.0126	0.003335	0	0.709164
OTU1205	0	0	0.003335	0.005777	0.3739	-0.0126	0.005925	-0.003335	1	0.709164
OTU2222	0	0	0.003335	0.005777	0.3739	-0.0126	0.005925	-0.003335	1	0.709164
OTU1030	0	0	0.003335	0.005777	0.3739	-0.0126	0.005925	-0.003335	1	0.709164
OTU21	0.003335	0.005777	0	0	0.3739	-0.005925	0.0126	0.003335	0	0.709164
OTU1314	0.003335	0.005777	0	0	0.3739	-0.005925	0.0126	0.003335	0	0.709164
OTU462	0.003335	0.005777	0	0	0.3739	-0.005925	0.0126	0.003335	0	0.709164
OTU2595	0.003335	0.005777	0	0	0.3739	-0.005925	0.0126	0.003335	0	0.709164
OTU2014	0.003335	0.005777	0	0	0.3739	-0.005925	0.0126	0.003335	0	0.709164
OTU3022	0.003335	0.005777	0	0	0.3739	-0.005925	0.0126	0.003335	0	0.709164
OTU16	0.003335	0.005777	0	0	0.3739	-0.005925	0.0126	0.003335	0	0.709164
OTU958	0	0	0.003335	0.005777	0.3739	-0.0126	0.005925	-0.003335	1	0.709164
OTU349	0	0	0.003335	0.005777	0.3739	-0.0126	0.005925	-0.003335	1	0.709164
OTU265	0.003335	0.005777	0	0	0.3739	-0.005925	0.0126	0.003335	0	0.709164
OTU3473	0.003335	0.005777	0	0	0.3739	-0.005925	0.0126	0.003335	0	0.709164
OTU1573	0.003335	0.005777	0	0	0.3739	-0.005925	0.0126	0.003335	0	0.709164
OTU2295	0	0	0.003335	0.005777	0.3739	-0.0126	0.005925	-0.003335	1	0.709164
OTU2061	0.003335	0.005777	0	0	0.3739	-0.005925	0.0126	0.003335	0	0.709164
OTU1110	0	0	0.003335	0.005777	0.3739	-0.0126	0.005925	-0.003335	1	0.709164
OTU982	0	0	0.003335	0.005777	0.3739	-0.0126	0.005925	-0.003335	1	0.709164
OTU1324	0	0	0.003335	0.005777	0.3739	-0.0126	0.005925	-0.003335	1	0.709164
OTU1978	0	0	0.003335	0.005777	0.3739	-0.0126	0.005925	-0.003335	1	0.709164
OTU2437	0	0	0.003335	0.005777	0.3739	-0.0126	0.005925	-0.003335	1	0.709164
OTU659	0.003335	0.005777	0	0	0.3739	-0.005925	0.0126	0.003335	0	0.709164
OTU323	0	0	0.003335	0.005777	0.3739	-0.0126	0.005925	-0.003335	1	0.709164
OTU946	0	0	0.003335	0.005777	0.3739	-0.0126	0.005925	-0.003335	1	0.709164
OTU1770	0.003335	0.005777	0	0	0.3739	-0.005925	0.0126	0.003335	0	0.709164
OTU3064	0.003335	0.005777	0	0	0.3739	-0.005925	0.0126	0.003335	0	0.709164
OTU831	0	0	0.003335	0.005777	0.3739	-0.0126	0.005925	-0.003335	1	0.709164
OTU2146	0	0	0.003335	0.005777	0.3739	-0.0126	0.005925	-0.003335	1	0.709164
OTU1271	0	0	0.003335	0.005777	0.3739	-0.0126	0.005925	-0.003335	1	0.709164
OTU3112	0.003335	0.005777	0	0	0.3739	-0.005925	0.0126	0.003335	0	0.709164
OTU2853	0.003335	0.005777	0	0	0.3739	-0.005925	0.0126	0.003335	0	0.709164
OTU971	0	0	0.003335	0.005777	0.3739	-0.0126	0.005925	-0.003335	1	0.709164
OTU2503	0.003335	0.005777	0	0	0.3739	-0.005925	0.0126	0.003335	0	0.709164
OTU851	0	0	0.003335	0.005777	0.3739	-0.0126	0.005925	-0.003335	1	0.709164
OTU3514	0.003335	0.005777	0	0	0.3739	-0.005925	0.0126	0.003335	0	0.709164
OTU2205	0	0	0.003335	0.005777	0.3739	-0.0126	0.005925	-0.003335	1	0.709164
OTU2241	0.003335	0.005777	0	0	0.3739	-0.005925	0.0126	0.003335	0	0.709164
OTU2093	0	0	0.003335	0.005777	0.3739	-0.0126	0.005925	-0.003335	1	0.709164
OTU3370	0	0	0.003335	0.005777	0.3739	-0.0126	0.005925	-0.003335	1	0.709164
OTU1791	0	0	0.003335	0.005777	0.3739	-0.0126	0.005925	-0.003335	1	0.709164
OTU1529	0	0	0.003335	0.005777	0.3739	-0.0126	0.005925	-0.003335	1	0.709164
OTU3326	0.003335	0.005777	0	0	0.3739	-0.005925	0.0126	0.003335	0	0.709164
OTU3204	0.003335	0.005777	0	0	0.3739	-0.005925	0.0126	0.003335	0	0.709164
OTU552	0.003335	0.005777	0	0	0.3739	-0.005925	0.0126	0.003335	0	0.709164
OTU3271	0.003335	0.005777	0	0	0.3739	-0.005925	0.0126	0.003335	0	0.709164
OTU460	0	0	0.003335	0.005777	0.3739	-0.0126	0.005925	-0.003335	1	0.709164
OTU1541	0	0	0.003335	0.005777	0.3739	-0.0126	0.005925	-0.003335	1	0.709164
OTU819	0	0	0.003335	0.005777	0.3739	-0.0126	0.005925	-0.003335	1	0.709164
OTU3145	0.003335	0.005777	0	0	0.3739	-0.005925	0.0126	0.003335	0	0.709164
OTU580	0.003335	0.005777	0	0	0.3739	-0.005925	0.0126	0.003335	0	0.709164
OTU835	0	0	0.003335	0.005777	0.3739	-0.0126	0.005925	-0.003335	1	0.709164
OTU86	0	0	0.003335	0.005777	0.3739	-0.0126	0.005925	-0.003335	1	0.709164
OTU1582	0.003335	0.005777	0	0	0.3739	-0.005925	0.0126	0.003335	0	0.709164
OTU1039	0	0	0.003335	0.005777	0.3739	-0.0126	0.005925	-0.003335	1	0.709164
OTU2598	0.003335	0.005777	0	0	0.3739	-0.005925	0.0126	0.003335	0	0.709164
OTU2140	0.003335	0.005777	0	0	0.3739	-0.005925	0.0126	0.003335	0	0.709164
OTU272	0	0	0.003335	0.005777	0.3739	-0.0126	0.005925	-0.003335	1	0.709164
OTU1762	0.003335	0.005777	0	0	0.3739	-0.005925	0.0126	0.003335	0	0.709164
OTU2736	0	0	0.003335	0.005777	0.3739	-0.0126	0.005925	-0.003335	1	0.709164
OTU2528	0.003335	0.005777	0	0	0.3739	-0.005925	0.0126	0.003335	0	0.709164
OTU1215	0	0	0.003335	0.005777	0.3739	-0.0126	0.005925	-0.003335	1	0.709164
OTU817	0	0	0.003335	0.005777	0.3739	-0.0126	0.005925	-0.003335	1	0.709164
OTU2319	0.003335	0.005777	0	0	0.3739	-0.005925	0.0126	0.003335	0	0.709164
OTU2289	0.003335	0.005777	0	0	0.3739	-0.005925	0.0126	0.003335	0	0.709164
OTU1649	0	0	0.003335	0.005777	0.3739	-0.0126	0.005925	-0.003335	1	0.709164
OTU540	0.003335	0.005777	0	0	0.3739	-0.005925	0.0126	0.003335	0	0.709164
OTU1607	0	0	0.003335	0.005777	0.3739	-0.0126	0.005925	-0.003335	1	0.709164
OTU3091	0.003335	0.005777	0	0	0.3739	-0.005925	0.0126	0.003335	0	0.709164
OTU165	0.003335	0.005777	0	0	0.3739	-0.005925	0.0126	0.003335	0	0.709164
OTU853	0	0	0.003335	0.005777	0.3739	-0.0126	0.005925	-0.003335	1	0.709164
OTU3287	0.003335	0.005777	0	0	0.3739	-0.005925	0.0126	0.003335	0	0.709164
OTU768	0.003335	0.005777	0	0	0.3739	-0.005925	0.0126	0.003335	0	0.709164
OTU3330	0.003335	0.005777	0	0	0.3739	-0.005925	0.0126	0.003335	0	0.709164
OTU2921	0.003335	0.005777	0	0	0.3739	-0.005925	0.0126	0.003335	0	0.709164
OTU3338	0.003335	0.005777	0	0	0.3739	-0.005925	0.0126	0.003335	0	0.709164
OTU2562	0.003335	0.005777	0	0	0.3739	-0.005925	0.0126	0.003335	0	0.709164
OTU2394	0	0	0.003335	0.005777	0.3739	-0.0126	0.005925	-0.003335	1	0.709164
OTU3274	0.003335	0.005777	0	0	0.3739	-0.005925	0.0126	0.003335	0	0.709164
OTU3458	0.003335	0.005777	0	0	0.3739	-0.005925	0.0126	0.003335	0	0.709164
OTU458	0.003335	0.005777	0	0	0.3739	-0.005925	0.0126	0.003335	0	0.709164
OTU3123	0.003335	0.005777	0	0	0.3739	-0.005925	0.0126	0.003335	0	0.709164
OTU2814	0.003335	0.005777	0	0	0.3739	-0.005925	0.0126	0.003335	0	0.709164
OTU2662	0.003335	0.005777	0	0	0.3739	-0.005925	0.0126	0.003335	0	0.709164
OTU2756	0.001668	0.002888	0	0	0.3739	-0.002961	0.006297	0.001668	0	0.709164
OTU2860	0.001668	0.002888	0	0	0.3739	-0.002961	0.006297	0.001668	0	0.709164
OTU3081	0.001668	0.002888	0	0	0.3739	-0.002961	0.006297	0.001668	0	0.709164
OTU174	0.001668	0.002888	0	0	0.3739	-0.002961	0.006297	0.001668	0	0.709164
OTU1272	0	0	0.001668	0.002888	0.3739	-0.006297	0.002961	-0.001668	1	0.709164
OTU524	0.001668	0.002888	0	0	0.3739	-0.002961	0.006297	0.001668	0	0.709164
OTU1452	0	0	0.001668	0.002888	0.3739	-0.006297	0.002961	-0.001668	1	0.709164
OTU155	0.001668	0.002888	0	0	0.3739	-0.002961	0.006297	0.001668	0	0.709164
OTU3353	0	0	0.001668	0.002888	0.3739	-0.006297	0.002961	-0.001668	1	0.709164
OTU1527	0	0	0.001668	0.002888	0.3739	-0.006297	0.002961	-0.001668	1	0.709164
OTU3486	0.001668	0.002888	0	0	0.3739	-0.002961	0.006297	0.001668	0	0.709164
OTU808	0	0	0.001668	0.002888	0.3739	-0.006297	0.002961	-0.001668	1	0.709164
OTU1780	0.001668	0.002888	0	0	0.3739	-0.002961	0.006297	0.001668	0	0.709164
OTU595	0	0	0.001668	0.002888	0.3739	-0.006297	0.002961	-0.001668	1	0.709164
OTU1484	0	0	0.001668	0.002888	0.3739	-0.006297	0.002961	-0.001668	1	0.709164
OTU2554	0.001668	0.002888	0	0	0.3739	-0.002961	0.006297	0.001668	0	0.709164
OTU862	0	0	0.001668	0.002888	0.3739	-0.006297	0.002961	-0.001668	1	0.709164
OTU25	0.001668	0.002888	0	0	0.3739	-0.002961	0.006297	0.001668	0	0.709164
OTU1639	0	0	0.001668	0.002888	0.3739	-0.006297	0.002961	-0.001668	1	0.709164
OTU1766	0	0	0.001668	0.002888	0.3739	-0.006297	0.002961	-0.001668	1	0.709164
OTU2586	0.001668	0.002888	0	0	0.3739	-0.002961	0.006297	0.001668	0	0.709164
OTU191	0.001668	0.002888	0	0	0.3739	-0.002961	0.006297	0.001668	0	0.709164
OTU1168	0	0	0.001668	0.002888	0.3739	-0.006297	0.002961	-0.001668	1	0.709164
OTU2544	0.001668	0.002888	0	0	0.3739	-0.002961	0.006297	0.001668	0	0.709164
OTU1975	0	0	0.001668	0.002888	0.3739	-0.006297	0.002961	-0.001668	1	0.709164
OTU218	0.001668	0.002888	0	0	0.3739	-0.002961	0.006297	0.001668	0	0.709164
OTU690	0.001668	0.002888	0	0	0.3739	-0.002961	0.006297	0.001668	0	0.709164
OTU840	0	0	0.001668	0.002888	0.3739	-0.006297	0.002961	-0.001668	1	0.709164
OTU889	0	0	0.001668	0.002888	0.3739	-0.006297	0.002961	-0.001668	1	0.709164
OTU1556	0	0	0.001668	0.002888	0.3739	-0.006297	0.002961	-0.001668	1	0.709164
OTU1597	0.001668	0.002888	0	0	0.3739	-0.002961	0.006297	0.001668	0	0.709164
OTU33	0.001668	0.002888	0	0	0.3739	-0.002961	0.006297	0.001668	0	0.709164
OTU3094	0.001668	0.002888	0	0	0.3739	-0.002961	0.006297	0.001668	0	0.709164
OTU1346	0	0	0.001668	0.002888	0.3739	-0.006297	0.002961	-0.001668	1	0.709164
OTU1674	0	0	0.001668	0.002888	0.3739	-0.006297	0.002961	-0.001668	1	0.709164
OTU1652	0.001668	0.002888	0	0	0.3739	-0.002961	0.006297	0.001668	0	0.709164
OTU156	0	0	0.001668	0.002888	0.3739	-0.006297	0.002961	-0.001668	1	0.709164
OTU624	0	0	0.001668	0.002888	0.3739	-0.006297	0.002961	-0.001668	1	0.709164
OTU3126	0.001668	0.002888	0	0	0.3739	-0.002961	0.006297	0.001668	0	0.709164
OTU2816	0	0	0.001668	0.002888	0.3739	-0.006297	0.002961	-0.001668	1	0.709164
OTU1818	0.001668	0.002888	0	0	0.3739	-0.002961	0.006297	0.001668	0	0.709164
OTU1640	0	0	0.001668	0.002888	0.3739	-0.006297	0.002961	-0.001668	1	0.709164
OTU647	0	0	0.001668	0.002888	0.3739	-0.006297	0.002961	-0.001668	1	0.709164
OTU1916	0.001668	0.002888	0	0	0.3739	-0.002961	0.006297	0.001668	0	0.709164
OTU1553	0.001668	0.002888	0	0	0.3739	-0.002961	0.006297	0.001668	0	0.709164
OTU410	0.001668	0.002888	0	0	0.3739	-0.002961	0.006297	0.001668	0	0.709164
OTU2941	0.001668	0.002888	0	0	0.3739	-0.002961	0.006297	0.001668	0	0.709164
OTU2387	0	0	0.001668	0.002888	0.3739	-0.006297	0.002961	-0.001668	1	0.709164
OTU847	0	0	0.001668	0.002888	0.3739	-0.006297	0.002961	-0.001668	1	0.709164
OTU2102	0.001668	0.002888	0	0	0.3739	-0.002961	0.006297	0.001668	0	0.709164
OTU2039	0	0	0.001668	0.002888	0.3739	-0.006297	0.002961	-0.001668	1	0.709164
OTU1590	0	0	0.001668	0.002888	0.3739	-0.006297	0.002961	-0.001668	1	0.709164
OTU795	0	0	0.001668	0.002888	0.3739	-0.006297	0.002961	-0.001668	1	0.709164
OTU1970	0	0	0.001668	0.002888	0.3739	-0.006297	0.002961	-0.001668	1	0.709164
OTU2415	0.001668	0.002888	0	0	0.3739	-0.002961	0.006297	0.001668	0	0.709164
OTU256	0.001668	0.002888	0	0	0.3739	-0.002961	0.006297	0.001668	0	0.709164
OTU576	0.001668	0.002888	0	0	0.3739	-0.002961	0.006297	0.001668	0	0.709164
OTU1166	0	0	0.001668	0.002888	0.3739	-0.006297	0.002961	-0.001668	1	0.709164
OTU2569	0.001668	0.002888	0	0	0.3739	-0.002961	0.006297	0.001668	0	0.709164
OTU2879	0.001668	0.002888	0	0	0.3739	-0.002961	0.006297	0.001668	0	0.709164
OTU216	0.001668	0.002888	0	0	0.3739	-0.002961	0.006297	0.001668	0	0.709164
OTU739	0	0	0.001668	0.002888	0.3739	-0.006297	0.002961	-0.001668	1	0.709164
OTU389	0	0	0.001668	0.002888	0.3739	-0.006297	0.002961	-0.001668	1	0.709164
OTU2017	0	0	0.001668	0.002888	0.3739	-0.006297	0.002961	-0.001668	1	0.709164
OTU2842	0.001668	0.002888	0	0	0.3739	-0.002961	0.006297	0.001668	0	0.709164
OTU438	0.001668	0.002888	0	0	0.3739	-0.002961	0.006297	0.001668	0	0.709164
OTU757	0	0	0.001668	0.002888	0.3739	-0.006297	0.002961	-0.001668	1	0.709164
OTU1412	0	0	0.001668	0.002888	0.3739	-0.006297	0.002961	-0.001668	1	0.709164
OTU2729	0.001668	0.002888	0	0	0.3739	-0.002961	0.006297	0.001668	0	0.709164
OTU563	0.001668	0.002888	0	0	0.3739	-0.002961	0.006297	0.001668	0	0.709164
OTU2948	0.001668	0.002888	0	0	0.3739	-0.002961	0.006297	0.001668	0	0.709164
OTU2959	0.001668	0.002888	0	0	0.3739	-0.002961	0.006297	0.001668	0	0.709164
OTU1626	0	0	0.001668	0.002888	0.3739	-0.006297	0.002961	-0.001668	1	0.709164
OTU1704	0.001668	0.002888	0	0	0.3739	-0.002961	0.006297	0.001668	0	0.709164
OTU2413	0	0	0.001668	0.002888	0.3739	-0.006297	0.002961	-0.001668	1	0.709164
OTU507	0.001668	0.002888	0	0	0.3739	-0.002961	0.006297	0.001668	0	0.709164
OTU975	0	0	0.001668	0.002888	0.3739	-0.006297	0.002961	-0.001668	1	0.709164
OTU257	0	0	0.001668	0.002888	0.3739	-0.006297	0.002961	-0.001668	1	0.709164
OTU2150	0.001668	0.002888	0	0	0.3739	-0.002961	0.006297	0.001668	0	0.709164
OTU3527	0	0	0.001668	0.002888	0.3739	-0.006297	0.002961	-0.001668	1	0.709164
OTU3461	0.001668	0.002888	0	0	0.3739	-0.002961	0.006297	0.001668	0	0.709164
OTU1436	0	0	0.001668	0.002888	0.3739	-0.006297	0.002961	-0.001668	1	0.709164
OTU2808	0	0	0.001668	0.002888	0.3739	-0.006297	0.002961	-0.001668	1	0.709164
OTU3510	0.001668	0.002888	0	0	0.3739	-0.002961	0.006297	0.001668	0	0.709164
OTU2986	0.001668	0.002888	0	0	0.3739	-0.002961	0.006297	0.001668	0	0.709164
OTU2768	0.001668	0.002888	0	0	0.3739	-0.002961	0.006297	0.001668	0	0.709164
OTU2279	0.001668	0.002888	0	0	0.3739	-0.002961	0.006297	0.001668	0	0.709164
OTU85	0	0	0.001668	0.002888	0.3739	-0.006297	0.002961	-0.001668	1	0.709164
OTU2223	0.001668	0.002888	0	0	0.3739	-0.002961	0.006297	0.001668	0	0.709164
OTU29	0	0	0.001668	0.002888	0.3739	-0.006297	0.002961	-0.001668	1	0.709164
OTU2196	0.001668	0.002888	0	0	0.3739	-0.002961	0.006297	0.001668	0	0.709164
OTU277	0	0	0.001668	0.002888	0.3739	-0.006297	0.002961	-0.001668	1	0.709164
OTU1341	0	0	0.001668	0.002888	0.3739	-0.006297	0.002961	-0.001668	1	0.709164
OTU106	0.001668	0.002888	0	0	0.3739	-0.002961	0.006297	0.001668	0	0.709164
OTU250	0.001668	0.002888	0	0	0.3739	-0.002961	0.006297	0.001668	0	0.709164
OTU2644	0	0	0.001668	0.002888	0.3739	-0.006297	0.002961	-0.001668	1	0.709164
OTU483	0	0	0.001668	0.002888	0.3739	-0.006297	0.002961	-0.001668	1	0.709164
OTU981	0	0	0.001668	0.002888	0.3739	-0.006297	0.002961	-0.001668	1	0.709164
OTU3297	0.001668	0.002888	0	0	0.3739	-0.002961	0.006297	0.001668	0	0.709164
OTU2050	0	0	0.001668	0.002888	0.3739	-0.006297	0.002961	-0.001668	1	0.709164
OTU2115	0	0	0.001668	0.002888	0.3739	-0.006297	0.002961	-0.001668	1	0.709164
OTU516	0	0	0.001668	0.002888	0.3739	-0.006297	0.002961	-0.001668	1	0.709164
OTU55	0	0	0.001668	0.002888	0.3739	-0.006297	0.002961	-0.001668	1	0.709164
OTU2175	0.001668	0.002888	0	0	0.3739	-0.002961	0.006297	0.001668	0	0.709164
OTU1641	0	0	0.001668	0.002888	0.3739	-0.006297	0.002961	-0.001668	1	0.709164
OTU601	0	0	0.001668	0.002888	0.3739	-0.006297	0.002961	-0.001668	1	0.709164
OTU233	0.001668	0.002888	0	0	0.3739	-0.002961	0.006297	0.001668	0	0.709164
OTU2095	0.001668	0.002888	0	0	0.3739	-0.002961	0.006297	0.001668	0	0.709164
OTU655	0	0	0.001668	0.002888	0.3739	-0.006297	0.002961	-0.001668	1	0.709164
OTU1142	0	0	0.001668	0.002888	0.3739	-0.006297	0.002961	-0.001668	1	0.709164
OTU910	0	0	0.001668	0.002888	0.3739	-0.006297	0.002961	-0.001668	1	0.709164
OTU2647	0.001668	0.002888	0	0	0.3739	-0.002961	0.006297	0.001668	0	0.709164
OTU2681	0.001668	0.002888	0	0	0.3739	-0.002961	0.006297	0.001668	0	0.709164
OTU746	0	0	0.001668	0.002888	0.3739	-0.006297	0.002961	-0.001668	1	0.709164
OTU2695	0.001668	0.002888	0	0	0.3739	-0.002961	0.006297	0.001668	0	0.709164
OTU1145	0	0	0.001668	0.002888	0.3739	-0.006297	0.002961	-0.001668	1	0.709164
OTU114	0.001668	0.002888	0	0	0.3739	-0.002961	0.006297	0.001668	0	0.709164
OTU959	0	0	0.001668	0.002888	0.3739	-0.006297	0.002961	-0.001668	1	0.709164
OTU164	0.001668	0.002888	0	0	0.3739	-0.002961	0.006297	0.001668	0	0.709164
OTU1254	0	0	0.001668	0.002888	0.3739	-0.006297	0.002961	-0.001668	1	0.709164
OTU2054	0.001668	0.002888	0	0	0.3739	-0.002961	0.006297	0.001668	0	0.709164
OTU846	0	0	0.001668	0.002888	0.3739	-0.006297	0.002961	-0.001668	1	0.709164
OTU1774	0.001668	0.002888	0	0	0.3739	-0.002961	0.006297	0.001668	0	0.709164
OTU2720	0.001668	0.002888	0	0	0.3739	-0.002961	0.006297	0.001668	0	0.709164
OTU770	0	0	0.001668	0.002888	0.3739	-0.006297	0.002961	-0.001668	1	0.709164
OTU1356	0	0	0.001668	0.002888	0.3739	-0.006297	0.002961	-0.001668	1	0.709164
OTU962	0	0	0.001668	0.002888	0.3739	-0.006297	0.002961	-0.001668	1	0.709164
OTU2117	0.001668	0.002888	0	0	0.3739	-0.002961	0.006297	0.001668	0	0.709164
OTU3475	0.001668	0.002888	0	0	0.3739	-0.002961	0.006297	0.001668	0	0.709164
OTU2438	0.001668	0.002888	0	0	0.3739	-0.002961	0.006297	0.001668	0	0.709164
OTU2812	0.001668	0.002888	0	0	0.3739	-0.002961	0.006297	0.001668	0	0.709164
OTU1841	0	0	0.001668	0.002888	0.3739	-0.006297	0.002961	-0.001668	1	0.709164
OTU3390	0	0	0.001668	0.002888	0.3739	-0.006297	0.002961	-0.001668	1	0.709164
OTU31	0	0	0.001668	0.002888	0.3739	-0.006297	0.002961	-0.001668	1	0.709164
OTU1570	0.001668	0.002888	0	0	0.3739	-0.002961	0.006297	0.001668	0	0.709164
OTU362	0.001668	0.002888	0	0	0.3739	-0.002961	0.006297	0.001668	0	0.709164
OTU2230	0.001668	0.002888	0	0	0.3739	-0.002961	0.006297	0.001668	0	0.709164
OTU1817	0.001668	0.002888	0	0	0.3739	-0.002961	0.006297	0.001668	0	0.709164
OTU1067	0	0	0.001668	0.002888	0.3739	-0.006297	0.002961	-0.001668	1	0.709164
OTU1454	0.001668	0.002888	0	0	0.3739	-0.002961	0.006297	0.001668	0	0.709164
OTU1878	0	0	0.001668	0.002888	0.3739	-0.006297	0.002961	-0.001668	1	0.709164
OTU1865	0	0	0.001668	0.002888	0.3739	-0.006297	0.002961	-0.001668	1	0.709164
OTU2637	0.001668	0.002888	0	0	0.3739	-0.002961	0.006297	0.001668	0	0.709164
OTU3189	0.001668	0.002888	0	0	0.3739	-0.002961	0.006297	0.001668	0	0.709164
OTU2015	0	0	0.001668	0.002888	0.3739	-0.006297	0.002961	-0.001668	1	0.709164
OTU1726	0.001668	0.002888	0	0	0.3739	-0.002961	0.006297	0.001668	0	0.709164
OTU3382	0.001668	0.002888	0	0	0.3739	-0.002961	0.006297	0.001668	0	0.709164
OTU2313	0.001668	0.002888	0	0	0.3739	-0.002961	0.006297	0.001668	0	0.709164
OTU3332	0.001668	0.002888	0	0	0.3739	-0.002961	0.006297	0.001668	0	0.709164
OTU1286	0	0	0.001668	0.002888	0.3739	-0.006297	0.002961	-0.001668	1	0.709164
OTU3426	0.001668	0.002888	0	0	0.3739	-0.002961	0.006297	0.001668	0	0.709164
OTU3331	0.001668	0.002888	0	0	0.3739	-0.002961	0.006297	0.001668	0	0.709164
OTU2440	0.001668	0.002888	0	0	0.3739	-0.002961	0.006297	0.001668	0	0.709164
OTU3391	0.001668	0.002888	0	0	0.3739	-0.002961	0.006297	0.001668	0	0.709164
OTU3343	0.001668	0.002888	0	0	0.3739	-0.002961	0.006297	0.001668	0	0.709164
OTU1259	0	0	0.001668	0.002888	0.3739	-0.006297	0.002961	-0.001668	1	0.709164
OTU2497	0.001668	0.002888	0	0	0.3739	-0.002961	0.006297	0.001668	0	0.709164
OTU571	0	0	0.001668	0.002888	0.3739	-0.006297	0.002961	-0.001668	1	0.709164
OTU73	0	0	0.001668	0.002888	0.3739	-0.006297	0.002961	-0.001668	1	0.709164
OTU806	0	0	0.001668	0.002888	0.3739	-0.006297	0.002961	-0.001668	1	0.709164
OTU2248	0.001668	0.002888	0	0	0.3739	-0.002961	0.006297	0.001668	0	0.709164
OTU159	0.001668	0.002888	0	0	0.3739	-0.002961	0.006297	0.001668	0	0.709164
OTU2458	0.001668	0.002888	0	0	0.3739	-0.002961	0.006297	0.001668	0	0.709164
OTU1802	0	0	0.001668	0.002888	0.3739	-0.006297	0.002961	-0.001668	1	0.709164
OTU1441	0	0	0.001668	0.002888	0.3739	-0.006297	0.002961	-0.001668	1	0.709164
OTU2741	0.001668	0.002888	0	0	0.3739	-0.002961	0.006297	0.001668	0	0.709164
OTU2709	0.001668	0.002888	0	0	0.3739	-0.002961	0.006297	0.001668	0	0.709164
OTU177	0.001668	0.002888	0	0	0.3739	-0.002961	0.006297	0.001668	0	0.709164
OTU223	0.001668	0.002888	0	0	0.3739	-0.002961	0.006297	0.001668	0	0.709164
OTU1930	0	0	0.001668	0.002888	0.3739	-0.006297	0.002961	-0.001668	1	0.709164
OTU248	0.001668	0.002888	0	0	0.3739	-0.002961	0.006297	0.001668	0	0.709164
OTU2016	0.001668	0.002888	0	0	0.3739	-0.002961	0.006297	0.001668	0	0.709164
OTU1877	0.001668	0.002888	0	0	0.3739	-0.002961	0.006297	0.001668	0	0.709164
OTU54	0.001668	0.002888	0	0	0.3739	-0.002961	0.006297	0.001668	0	0.709164
OTU293	0.001668	0.002888	0	0	0.3739	-0.002961	0.006297	0.001668	0	0.709164
OTU1964	0.001668	0.002888	0	0	0.3739	-0.002961	0.006297	0.001668	0	0.709164
OTU2022	0	0	0.001668	0.002888	0.3739	-0.006297	0.002961	-0.001668	1	0.709164
OTU1227	0	0	0.001668	0.002888	0.3739	-0.006297	0.002961	-0.001668	1	0.709164
OTU2714	0.001668	0.002888	0	0	0.3739	-0.002961	0.006297	0.001668	0	0.709164
OTU3144	0	0	0.001668	0.002888	0.3739	-0.006297	0.002961	-0.001668	1	0.709164
OTU333	0.001668	0.002888	0	0	0.3739	-0.002961	0.006297	0.001668	0	0.709164
OTU741	0	0	0.001668	0.002888	0.3739	-0.006297	0.002961	-0.001668	1	0.709164
OTU689	0.001668	0.002888	0	0	0.3739	-0.002961	0.006297	0.001668	0	0.709164
OTU2067	0.001668	0.002888	0	0	0.3739	-0.002961	0.006297	0.001668	0	0.709164
OTU1614	0	0	0.001668	0.002888	0.3739	-0.006297	0.002961	-0.001668	1	0.709164
OTU2652	0.001668	0.002888	0	0	0.3739	-0.002961	0.006297	0.001668	0	0.709164
OTU2530	0.001668	0.002888	0	0	0.3739	-0.002961	0.006297	0.001668	0	0.709164
OTU536	0.001668	0.002888	0	0	0.3739	-0.002961	0.006297	0.001668	0	0.709164
OTU949	0.001668	0.002888	0	0	0.3739	-0.002961	0.006297	0.001668	0	0.709164
OTU1768	0.001668	0.002888	0	0	0.3739	-0.002961	0.006297	0.001668	0	0.709164
OTU2299	0	0	0.001668	0.002888	0.3739	-0.006297	0.002961	-0.001668	1	0.709164
OTU2426	0	0	0.001668	0.002888	0.3739	-0.006297	0.002961	-0.001668	1	0.709164
OTU1376	0	0	0.001668	0.002888	0.3739	-0.006297	0.002961	-0.001668	1	0.709164
OTU2891	0.001668	0.002888	0	0	0.3739	-0.002961	0.006297	0.001668	0	0.709164
OTU2070	0.001668	0.002888	0	0	0.3739	-0.002961	0.006297	0.001668	0	0.709164
OTU2669	0.001668	0.002888	0	0	0.3739	-0.002961	0.006297	0.001668	0	0.709164
OTU850	0	0	0.001668	0.002888	0.3739	-0.006297	0.002961	-0.001668	1	0.709164
OTU895	0	0	0.001668	0.002888	0.3739	-0.006297	0.002961	-0.001668	1	0.709164
OTU2134	0.001668	0.002888	0	0	0.3739	-0.002961	0.006297	0.001668	0	0.709164
OTU2178	0	0	0.001668	0.002888	0.3739	-0.006297	0.002961	-0.001668	1	0.709164
OTU3043	0.001668	0.002888	0	0	0.3739	-0.002961	0.006297	0.001668	0	0.709164
OTU385	0	0	0.001668	0.002888	0.3739	-0.006297	0.002961	-0.001668	1	0.709164
OTU876	0	0	0.001668	0.002888	0.3739	-0.006297	0.002961	-0.001668	1	0.709164
OTU496	0	0	0.001668	0.002888	0.3739	-0.006297	0.002961	-0.001668	1	0.709164
OTU2694	0.001668	0.002888	0	0	0.3739	-0.002961	0.006297	0.001668	0	0.709164
OTU2920	0	0	0.001668	0.002888	0.3739	-0.006297	0.002961	-0.001668	1	0.709164
OTU644	0.001668	0.002888	0	0	0.3739	-0.002961	0.006297	0.001668	0	0.709164
OTU2003	0	0	0.001668	0.002888	0.3739	-0.006297	0.002961	-0.001668	1	0.709164
OTU1095	0	0	0.001668	0.002888	0.3739	-0.006297	0.002961	-0.001668	1	0.709164
OTU61	0.001668	0.002888	0	0	0.3739	-0.002961	0.006297	0.001668	0	0.709164
OTU2852	0.001668	0.002888	0	0	0.3739	-0.002961	0.006297	0.001668	0	0.709164
OTU3405	0.001668	0.002888	0	0	0.3739	-0.002961	0.006297	0.001668	0	0.709164
OTU966	0	0	0.001668	0.002888	0.3739	-0.006297	0.002961	-0.001668	1	0.709164
OTU1256	0	0	0.001668	0.002888	0.3739	-0.006297	0.002961	-0.001668	1	0.709164
OTU1206	0	0	0.001668	0.002888	0.3739	-0.006297	0.002961	-0.001668	1	0.709164
OTU542	0.001668	0.002888	0	0	0.3739	-0.002961	0.006297	0.001668	0	0.709164
OTU1810	0.001668	0.002888	0	0	0.3739	-0.002961	0.006297	0.001668	0	0.709164
OTU3465	0.001668	0.002888	0	0	0.3739	-0.002961	0.006297	0.001668	0	0.709164
OTU2627	0.001668	0.002888	0	0	0.3739	-0.002961	0.006297	0.001668	0	0.709164
OTU3447	0	0	0.001668	0.002888	0.3739	-0.006297	0.002961	-0.001668	1	0.709164
OTU56	0	0	0.001668	0.002888	0.3739	-0.006297	0.002961	-0.001668	1	0.709164
OTU1679	0	0	0.001668	0.002888	0.3739	-0.006297	0.002961	-0.001668	1	0.709164
OTU490	0.001668	0.002888	0	0	0.3739	-0.002961	0.006297	0.001668	0	0.709164
OTU2406	0.001668	0.002888	0	0	0.3739	-0.002961	0.006297	0.001668	0	0.709164
OTU1710	0.001668	0.002888	0	0	0.3739	-0.002961	0.006297	0.001668	0	0.709164
OTU2214	0	0	0.001668	0.002888	0.3739	-0.006297	0.002961	-0.001668	1	0.709164
OTU1317	0	0	0.001668	0.002888	0.3739	-0.006297	0.002961	-0.001668	1	0.709164
OTU498	0.001668	0.002888	0	0	0.3739	-0.002961	0.006297	0.001668	0	0.709164
OTU312	0	0	0.001668	0.002888	0.3739	-0.006297	0.002961	-0.001668	1	0.709164
OTU2133	0.001668	0.002888	0	0	0.3739	-0.002961	0.006297	0.001668	0	0.709164
OTU1315	0.001668	0.002888	0	0	0.3739	-0.002961	0.006297	0.001668	0	0.709164
OTU335	0	0	0.001668	0.002888	0.3739	-0.006297	0.002961	-0.001668	1	0.709164
OTU2655	0.001668	0.002888	0	0	0.3739	-0.002961	0.006297	0.001668	0	0.709164
OTU1772	0.001668	0.002888	0	0	0.3739	-0.002961	0.006297	0.001668	0	0.709164
OTU450	0.001668	0.002888	0	0	0.3739	-0.002961	0.006297	0.001668	0	0.709164
OTU418	0	0	0.001668	0.002888	0.3739	-0.006297	0.002961	-0.001668	1	0.709164
OTU3177	0.001668	0.002888	0	0	0.3739	-0.002961	0.006297	0.001668	0	0.709164
OTU2401	0.001668	0.002888	0	0	0.3739	-0.002961	0.006297	0.001668	0	0.709164
OTU3	0.001668	0.002888	0	0	0.3739	-0.002961	0.006297	0.001668	0	0.709164
OTU2342	0	0	0.001668	0.002888	0.3739	-0.006297	0.002961	-0.001668	1	0.709164
OTU2132	0	0	0.001668	0.002888	0.3739	-0.006297	0.002961	-0.001668	1	0.709164
OTU7	0	0	0.001668	0.002888	0.3739	-0.006297	0.002961	-0.001668	1	0.709164
OTU1938	0.001668	0.002888	0	0	0.3739	-0.002961	0.006297	0.001668	0	0.709164
OTU2242	0.001668	0.002888	0	0	0.3739	-0.002961	0.006297	0.001668	0	0.709164
OTU299	0	0	0.001668	0.002888	0.3739	-0.006297	0.002961	-0.001668	1	0.709164
OTU301	0.001668	0.002888	0	0	0.3739	-0.002961	0.006297	0.001668	0	0.709164
OTU1634	0	0	0.001668	0.002888	0.3739	-0.006297	0.002961	-0.001668	1	0.709164
OTU813	0	0	0.001668	0.002888	0.3739	-0.006297	0.002961	-0.001668	1	0.709164
OTU3079	0	0	0.001668	0.002888	0.3739	-0.006297	0.002961	-0.001668	1	0.709164
OTU859	0	0	0.001668	0.002888	0.3739	-0.006297	0.002961	-0.001668	1	0.709164
OTU1990	0.001668	0.002888	0	0	0.3739	-0.002961	0.006297	0.001668	0	0.709164
OTU3372	0	0	0.001668	0.002888	0.3739	-0.006297	0.002961	-0.001668	1	0.709164
OTU2145	0	0	0.001668	0.002888	0.3739	-0.006297	0.002961	-0.001668	1	0.709164
OTU1894	0.001668	0.002888	0	0	0.3739	-0.002961	0.006297	0.001668	0	0.709164
OTU744	0.001668	0.002888	0	0	0.3739	-0.002961	0.006297	0.001668	0	0.709164
OTU43	0.001668	0.002888	0	0	0.3739	-0.002961	0.006297	0.001668	0	0.709164
OTU237	0.001668	0.002888	0	0	0.3739	-0.002961	0.006297	0.001668	0	0.709164
OTU17	0.001668	0.002888	0	0	0.3739	-0.002961	0.006297	0.001668	0	0.709164
OTU2366	0.001668	0.002888	0	0	0.3739	-0.002961	0.006297	0.001668	0	0.709164
OTU1884	0.001668	0.002888	0	0	0.3739	-0.002961	0.006297	0.001668	0	0.709164
OTU451	0.001668	0.002888	0	0	0.3739	-0.002961	0.006297	0.001668	0	0.709164
OTU789	0.001668	0.002888	0	0	0.3739	-0.002961	0.006297	0.001668	0	0.709164
OTU350	0	0	0.001668	0.002888	0.3739	-0.006297	0.002961	-0.001668	1	0.709164
OTU2752	0.001668	0.002888	0	0	0.3739	-0.002961	0.006297	0.001668	0	0.709164
OTU2839	0.001668	0.002888	0	0	0.3739	-0.002961	0.006297	0.001668	0	0.709164
OTU2994	0.001668	0.002888	0	0	0.3739	-0.002961	0.006297	0.001668	0	0.709164
OTU45	0.001668	0.002888	0	0	0.3739	-0.002961	0.006297	0.001668	0	0.709164
OTU18	0.001668	0.002888	0	0	0.3739	-0.002961	0.006297	0.001668	0	0.709164
OTU398	0.001668	0.002888	0	0	0.3739	-0.002961	0.006297	0.001668	0	0.709164
OTU2240	0	0	0.001668	0.002888	0.3739	-0.006297	0.002961	-0.001668	1	0.709164
OTU121	0	0	0.001668	0.002888	0.3739	-0.006297	0.002961	-0.001668	1	0.709164
OTU2206	0.001668	0.002888	0	0	0.3739	-0.002961	0.006297	0.001668	0	0.709164
OTU2097	0	0	0.001668	0.002888	0.3739	-0.006297	0.002961	-0.001668	1	0.709164
OTU1045	0.001668	0.002888	0	0	0.3739	-0.002961	0.006297	0.001668	0	0.709164
OTU1003	0	0	0.001668	0.002888	0.3739	-0.006297	0.002961	-0.001668	1	0.709164
OTU3582	0.001668	0.002888	0	0	0.3739	-0.002961	0.006297	0.001668	0	0.709164
OTU980	0.001668	0.002888	0	0	0.3739	-0.002961	0.006297	0.001668	0	0.709164
OTU1531	0	0	0.001668	0.002888	0.3739	-0.006297	0.002961	-0.001668	1	0.709164
OTU2520	0.001668	0.002888	0	0	0.3739	-0.002961	0.006297	0.001668	0	0.709164
OTU1301	0	0	0.001668	0.002888	0.3739	-0.006297	0.002961	-0.001668	1	0.709164
OTU629	0.001668	0.002888	0	0	0.3739	-0.002961	0.006297	0.001668	0	0.709164
OTU1235	0	0	0.001668	0.002888	0.3739	-0.006297	0.002961	-0.001668	1	0.709164
OTU3556	0	0	0.001668	0.002888	0.3739	-0.006297	0.002961	-0.001668	1	0.709164
OTU267	0	0	0.001668	0.002888	0.3739	-0.006297	0.002961	-0.001668	1	0.709164
OTU2430	0.001668	0.002888	0	0	0.3739	-0.002961	0.006297	0.001668	0	0.709164
OTU748	0.001668	0.002888	0	0	0.3739	-0.002961	0.006297	0.001668	0	0.709164
OTU23	0.001668	0.002888	0	0	0.3739	-0.002961	0.006297	0.001668	0	0.709164
OTU2715	0.001668	0.002888	0	0	0.3739	-0.002961	0.006297	0.001668	0	0.709164
OTU2511	0.001668	0.002888	0	0	0.3739	-0.002961	0.006297	0.001668	0	0.709164
OTU732	0	0	0.001668	0.002888	0.3739	-0.006297	0.002961	-0.001668	1	0.709164
OTU907	0	0	0.001668	0.002888	0.3739	-0.006297	0.002961	-0.001668	1	0.709164
OTU147	0	0	0.001668	0.002888	0.3739	-0.006297	0.002961	-0.001668	1	0.709164
OTU196	0.001668	0.002888	0	0	0.3739	-0.002961	0.006297	0.001668	0	0.709164
OTU77	0.001668	0.002888	0	0	0.3739	-0.002961	0.006297	0.001668	0	0.709164
OTU504	0	0	0.001668	0.002888	0.3739	-0.006297	0.002961	-0.001668	1	0.709164
OTU1769	0	0	0.001668	0.002888	0.3739	-0.006297	0.002961	-0.001668	1	0.709164
OTU951	0	0	0.001668	0.002888	0.3739	-0.006297	0.002961	-0.001668	1	0.709164
OTU1448	0	0	0.001668	0.002888	0.3739	-0.006297	0.002961	-0.001668	1	0.709164
OTU1792	0.001668	0.002888	0	0	0.3739	-0.002961	0.006297	0.001668	0	0.709164
OTU3295	0.001668	0.002888	0	0	0.3739	-0.002961	0.006297	0.001668	0	0.709164
OTU153	0	0	0.001668	0.002888	0.3739	-0.006297	0.002961	-0.001668	1	0.709164
OTU1543	0	0	0.001668	0.002888	0.3739	-0.006297	0.002961	-0.001668	1	0.709164
OTU1508	0	0	0.001668	0.002888	0.3739	-0.006297	0.002961	-0.001668	1	0.709164
OTU3571	0.001668	0.002888	0	0	0.3739	-0.002961	0.006297	0.001668	0	0.709164
OTU677	0.001668	0.002888	0	0	0.3739	-0.002961	0.006297	0.001668	0	0.709164
OTU1115	0	0	0.001668	0.002888	0.3739	-0.006297	0.002961	-0.001668	1	0.709164
OTU445	0.001668	0.002888	0	0	0.3739	-0.002961	0.006297	0.001668	0	0.709164
OTU3149	0	0	0.001668	0.002888	0.3739	-0.006297	0.002961	-0.001668	1	0.709164
OTU2492	0	0	0.001668	0.002888	0.3739	-0.006297	0.002961	-0.001668	1	0.709164
OTU3065	0.001668	0.002888	0	0	0.3739	-0.002961	0.006297	0.001668	0	0.709164
OTU3109	0.001668	0.002888	0	0	0.3739	-0.002961	0.006297	0.001668	0	0.709164
OTU747	0.001668	0.002888	0	0	0.3739	-0.002961	0.006297	0.001668	0	0.709164
OTU2402	0.001668	0.002888	0	0	0.3739	-0.002961	0.006297	0.001668	0	0.709164
OTU2601	0.001668	0.002888	0	0	0.3739	-0.002961	0.006297	0.001668	0	0.709164
OTU2162	0.001668	0.002888	0	0	0.3739	-0.002961	0.006297	0.001668	0	0.709164
OTU2910	0.001668	0.002888	0	0	0.3739	-0.002961	0.006297	0.001668	0	0.709164
OTU68	0	0	0.001668	0.002888	0.3739	-0.006297	0.002961	-0.001668	1	0.709164
OTU2904	0.001668	0.002888	0	0	0.3739	-0.002961	0.006297	0.001668	0	0.709164
OTU712	0	0	0.001668	0.002888	0.3739	-0.006297	0.002961	-0.001668	1	0.709164
OTU1840	0	0	0.001668	0.002888	0.3739	-0.006297	0.002961	-0.001668	1	0.709164
OTU2239	0	0	0.001668	0.002888	0.3739	-0.006297	0.002961	-0.001668	1	0.709164
OTU1902	0.001668	0.002888	0	0	0.3739	-0.002961	0.006297	0.001668	0	0.709164
OTU1505	0	0	0.001668	0.002888	0.3739	-0.006297	0.002961	-0.001668	1	0.709164
OTU1805	0.001668	0.002888	0	0	0.3739	-0.002961	0.006297	0.001668	0	0.709164
OTU91	0	0	0.001668	0.002888	0.3739	-0.006297	0.002961	-0.001668	1	0.709164
OTU3366	0.001668	0.002888	0	0	0.3739	-0.002961	0.006297	0.001668	0	0.709164
OTU575	0.001668	0.002888	0	0	0.3739	-0.002961	0.006297	0.001668	0	0.709164
OTU3573	0.001668	0.002888	0	0	0.3739	-0.002961	0.006297	0.001668	0	0.709164
OTU2096	0.001668	0.002888	0	0	0.3739	-0.002961	0.006297	0.001668	0	0.709164
OTU3547	0.001668	0.002888	0	0	0.3739	-0.002961	0.006297	0.001668	0	0.709164
OTU1210	0	0	0.001668	0.002888	0.3739	-0.006297	0.002961	-0.001668	1	0.709164
OTU3468	0.001668	0.002888	0	0	0.3739	-0.002961	0.006297	0.001668	0	0.709164
OTU1874	0	0	0.001668	0.002888	0.3739	-0.006297	0.002961	-0.001668	1	0.709164
OTU2229	0	0	0.001668	0.002888	0.3739	-0.006297	0.002961	-0.001668	1	0.709164
OTU1275	0	0	0.001668	0.002888	0.3739	-0.006297	0.002961	-0.001668	1	0.709164
OTU12	0.001668	0.002888	0	0	0.3739	-0.002961	0.006297	0.001668	0	0.709164
OTU1046	0	0	0.001668	0.002888	0.3739	-0.006297	0.002961	-0.001668	1	0.709164
OTU2031	0	0	0.001668	0.002888	0.3739	-0.006297	0.002961	-0.001668	1	0.709164
OTU3017	0.001668	0.002888	0	0	0.3739	-0.002961	0.006297	0.001668	0	0.709164
OTU1574	0.001668	0.002888	0	0	0.3739	-0.002961	0.006297	0.001668	0	0.709164
OTU2384	0.001668	0.002888	0	0	0.3739	-0.002961	0.006297	0.001668	0	0.709164
OTU149	0	0	0.001668	0.002888	0.3739	-0.006297	0.002961	-0.001668	1	0.709164
OTU129	0.001668	0.002888	0	0	0.3739	-0.002961	0.006297	0.001668	0	0.709164
OTU1747	0.001668	0.002888	0	0	0.3739	-0.002961	0.006297	0.001668	0	0.709164
OTU3158	0.001668	0.002888	0	0	0.3739	-0.002961	0.006297	0.001668	0	0.709164
OTU2243	0.001668	0.002888	0	0	0.3739	-0.002961	0.006297	0.001668	0	0.709164
OTU807	0	0	0.001668	0.002888	0.3739	-0.006297	0.002961	-0.001668	1	0.709164
OTU2002	0	0	0.001668	0.002888	0.3739	-0.006297	0.002961	-0.001668	1	0.709164
OTU2423	0.001668	0.002888	0	0	0.3739	-0.002961	0.006297	0.001668	0	0.709164
OTU1382	0	0	0.001668	0.002888	0.3739	-0.006297	0.002961	-0.001668	1	0.709164
OTU2663	0.001668	0.002888	0	0	0.3739	-0.002961	0.006297	0.001668	0	0.709164
OTU725	0.001668	0.002888	0	0	0.3739	-0.002961	0.006297	0.001668	0	0.709164
OTU3480	0.001668	0.002888	0	0	0.3739	-0.002961	0.006297	0.001668	0	0.709164
OTU2884	0.001668	0.002888	0	0	0.3739	-0.002961	0.006297	0.001668	0	0.709164
OTU788	0.001668	0.002888	0	0	0.3739	-0.002961	0.006297	0.001668	0	0.709164
OTU1526	0	0	0.001668	0.002888	0.3739	-0.006297	0.002961	-0.001668	1	0.709164
OTU2518	0.001668	0.002888	0	0	0.3739	-0.002961	0.006297	0.001668	0	0.709164
OTU1807	0	0	0.001668	0.002888	0.3739	-0.006297	0.002961	-0.001668	1	0.709164
OTU2104	0	0	0.001668	0.002888	0.3739	-0.006297	0.002961	-0.001668	1	0.709164
OTU2496	0.001668	0.002888	0	0	0.3739	-0.002961	0.006297	0.001668	0	0.709164
OTU1909	0	0	0.001668	0.002888	0.3739	-0.006297	0.002961	-0.001668	1	0.709164
OTU1595	0.001668	0.002888	0	0	0.3739	-0.002961	0.006297	0.001668	0	0.709164
OTU2270	0.001668	0.002888	0	0	0.3739	-0.002961	0.006297	0.001668	0	0.709164
OTU742	0	0	0.001668	0.002888	0.3739	-0.006297	0.002961	-0.001668	1	0.709164
OTU2305	0.001668	0.002888	0	0	0.3739	-0.002961	0.006297	0.001668	0	0.709164
OTU1337	0.001668	0.002888	0	0	0.3739	-0.002961	0.006297	0.001668	0	0.709164
OTU3121	0	0	0.001668	0.002888	0.3739	-0.006297	0.002961	-0.001668	1	0.709164
OTU3286	0.001668	0.002888	0	0	0.3739	-0.002961	0.006297	0.001668	0	0.709164
OTU2960	0.001668	0.002888	0	0	0.3739	-0.002961	0.006297	0.001668	0	0.709164
OTU1786	0	0	0.001668	0.002888	0.3739	-0.006297	0.002961	-0.001668	1	0.709164
OTU1899	0	0	0.001668	0.002888	0.3739	-0.006297	0.002961	-0.001668	1	0.709164
OTU3417	0	0	0.001668	0.002888	0.3739	-0.006297	0.002961	-0.001668	1	0.709164
OTU1294	0	0	0.001668	0.002888	0.3739	-0.006297	0.002961	-0.001668	1	0.709164
OTU2120	0	0	0.001668	0.002888	0.3739	-0.006297	0.002961	-0.001668	1	0.709164
OTU696	0	0	0.001668	0.002888	0.3739	-0.006297	0.002961	-0.001668	1	0.709164
OTU3511	0.001668	0.002888	0	0	0.3739	-0.002961	0.006297	0.001668	0	0.709164
OTU2602	0.001668	0.002888	0	0	0.3739	-0.002961	0.006297	0.001668	0	0.709164
OTU2957	0.001668	0.002888	0	0	0.3739	-0.002961	0.006297	0.001668	0	0.709164
OTU3162	0.001668	0.002888	0	0	0.3739	-0.002961	0.006297	0.001668	0	0.709164
OTU872	0	0	0.001668	0.002888	0.3739	-0.006297	0.002961	-0.001668	1	0.709164
OTU871	0	0	0.001668	0.002888	0.3739	-0.006297	0.002961	-0.001668	1	0.709164
OTU3563	0.001668	0.002888	0	0	0.3739	-0.002961	0.006297	0.001668	0	0.709164
OTU2799	0.001668	0.002888	0	0	0.3739	-0.002961	0.006297	0.001668	0	0.709164
OTU1425	0	0	0.001668	0.002888	0.3739	-0.006297	0.002961	-0.001668	1	0.709164
OTU1814	0	0	0.001668	0.002888	0.3739	-0.006297	0.002961	-0.001668	1	0.709164
OTU2091	0.001668	0.002888	0	0	0.3739	-0.002961	0.006297	0.001668	0	0.709164
OTU2090	0	0	0.001668	0.002888	0.3739	-0.006297	0.002961	-0.001668	1	0.709164
OTU2802	0.001668	0.002888	0	0	0.3739	-0.002961	0.006297	0.001668	0	0.709164
OTU1033	0.001668	0.002888	0	0	0.3739	-0.002961	0.006297	0.001668	0	0.709164
OTU2664	0.001668	0.002888	0	0	0.3739	-0.002961	0.006297	0.001668	0	0.709164
OTU376	0.001668	0.002888	0	0	0.3739	-0.002961	0.006297	0.001668	0	0.709164
OTU2329	0	0	0.001668	0.002888	0.3739	-0.006297	0.002961	-0.001668	1	0.709164
OTU1474	0.09672	0.01041	0.07838	0.03016	0.3757	-0.0328	0.06948	0.01834	0.81038	0.712182
OTU1186	0.1768	0.1182	0.1084	0.01608	0.3771	-0.1228	0.2596	0.0684	0.613122	0.714439
OTU3314	0.02835	0.03619	0.00667	0.01155	0.3789	-0.03921	0.08257	0.02168	0.235273	0.717451
OTU2872	0.09505	0.08679	0.04502	0.01324	0.3796	-0.0907	0.1908	0.05003	0.473645	0.718378
OTU2373	0.2785	0.0912	0.1951	0.1154	0.3817	-0.1524	0.3192	0.0834	0.700539	0.721952
OTU2667	0.03502	0.03502	0.01501	0.005003	0.3827	-0.0367	0.07672	0.02001	0.428612	0.723443
OTU1087	0.1217	0.04539	0.09172	0.02755	0.383	-0.05513	0.1151	0.02998	0.753657	0.723609
OTU275	0.2135	0.2489	0.07004	0.05294	0.3842	-0.2644	0.5514	0.1435	0.328056	0.725475
OTU3611	0.09672	0.08025	0.04836	0.03057	0.3846	-0.0893	0.186	0.04836	0.5	0.725829
OTU1696	0.07671	0.03331	0.09672	0.01259	0.3855	-0.07709	0.03707	-0.02001	1.26085	0.726724
OTU528	0.008338	0.002888	0.01834	0.01757	0.3855	-0.03854	0.01854	-0.01	2.19957	0.726724
OTU3152	0.01501	0.008665	0.03168	0.02845	0.3864	-0.06434	0.031	-0.01667	2.11059	0.728019
OTU597	0.01834	0.01155	0.01167	0.002888	0.3869	-0.01241	0.02575	0.00667	0.636314	0.728157
OTU885	0.00667	0.005777	0.01334	0.01041	0.3869	-0.02575	0.01241	-0.00667	2	0.728157
OTU1106	0.3969	0.1332	0.3052	0.09545	0.3873	-0.171	0.3544	0.0917	0.768959	0.728483
OTU1093	0.3919	0.128	0.3152	0.04927	0.3875	-0.1432	0.2966	0.0767	0.804287	0.728483
OTU2075	0.08338	0.06031	0.04502	0.03281	0.388	-0.0717	0.1484	0.03836	0.539938	0.729021
OTU3302	0.02835	0.03177	0.01001	0.008665	0.3893	-0.03445	0.07113	0.01834	0.353086	0.731062
OTU2045	0.005003	0	0.01501	0.01804	0.3911	-0.03892	0.01891	-0.01001	3.0002	0.734038
OTU1062	0.1734	0.09523	0.1101	0.06504	0.3951	-0.1216	0.2482	0.0633	0.634948	0.741138
OTU1129	0.03835	0.01894	0.0567	0.02755	0.3958	-0.07194	0.03524	-0.01835	1.47849	0.742011
OTU1539	0.1151	0.01001	0.1684	0.09679	0.396	-0.2093	0.1027	-0.0533	1.46308	0.742011
OTU3499	0.02501	0.01324	0.01668	0.007642	0.3982	-0.01618	0.03284	0.00833	0.666933	0.74455
OTU3431	0.01001	0.008665	0.01834	0.01259	0.3982	-0.03283	0.01617	-0.00833	1.83217	0.74455
OTU2620	0.005003	0.005003	0.01668	0.02083	0.3987	-0.04602	0.02266	-0.01168	3.334	0.74455
OTU724	0.1401	0.02293	0.1618	0.03255	0.399	-0.08552	0.04212	-0.0217	1.15489	0.74455
OTU645	0.1017	0.02468	0.1201	0.02293	0.399	-0.0724	0.0356	-0.0184	1.18092	0.74455
OTU1764	0.04002	0.02181	0.02168	0.02567	0.399	-0.03566	0.07234	0.01834	0.541729	0.74455
OTU2397	0.04002	0.03907	0.01834	0.007642	0.399	-0.04214	0.0855	0.02168	0.458271	0.74455
OTU37	0.001668	0.002888	0.03002	0.05199	0.3991	-0.1118	0.05512	-0.02835	17.9976	0.74455
OTU1831	0.2301	0.07057	0.1901	0.02181	0.4011	-0.0784	0.1584	0.04	0.826163	0.747873
OTU2130	0.09672	0.03057	0.08004	0.005003	0.4039	-0.03298	0.06634	0.01668	0.827543	0.751862
OTU932	0.06003	0.02293	0.07671	0.02083	0.4039	-0.06634	0.03298	-0.01668	1.27786	0.751862
OTU2422	0.03669	0.02931	0.02001	0.01001	0.4039	-0.03297	0.06633	0.01668	0.54538	0.751862
OTU1691	0.001668	0.002888	0.02501	0.04333	0.4044	-0.09295	0.04627	-0.02334	14.994	0.752382
OTU2079	0.04002	0.005003	0.03002	0.01804	0.4069	-0.02001	0.04001	0.01	0.750125	0.755387
OTU2878	0.03502	0.01324	0.02501	0.01324	0.4069	-0.02	0.04002	0.01001	0.714163	0.755387
OTU57	0.02501	0.01324	0.03502	0.01324	0.4069	-0.04002	0.02	-0.01001	1.40024	0.755387
OTU2964	0.01001	0.01324	0.02001	0.01324	0.4069	-0.04001	0.02001	-0.01	1.999	0.755387
OTU1908	0.00667	0.007642	0.03168	0.04621	0.4073	-0.1001	0.05007	-0.02501	4.74963	0.755719
OTU1577	0.03002	0.02181	0.01834	0.002888	0.41	-0.02359	0.04695	0.01168	0.610926	0.758728
OTU567	0.02168	0.02022	0.01001	0.008665	0.41	-0.02359	0.04693	0.01167	0.461716	0.758728
OTU3442	0.02168	0.01757	0.01001	0.01324	0.41	-0.0236	0.04694	0.01167	0.461716	0.758728
OTU1121	0.04002	0.02181	0.02668	0.01259	0.4107	-0.02703	0.05371	0.01334	0.666667	0.758728
OTU1951	0.005003	0	0.01167	0.01259	0.4107	-0.02685	0.01351	-0.006667	2.3326	0.758728
OTU761	0.01167	0.01259	0.005003	0	0.4107	-0.01351	0.02685	0.006667	0.428706	0.758728
OTU1816	0.005003	0.005003	0.01167	0.01155	0.4107	-0.02684	0.01351	-0.006667	2.3326	0.758728
OTU2450	0.01167	0.01155	0.005003	0.005003	0.4107	-0.01351	0.02684	0.006667	0.428706	0.758728
OTU2303	0.1834	0.08524	0.1301	0.05571	0.4154	-0.1099	0.2165	0.0533	0.709378	0.763982
OTU3016	0.03335	0.007642	0.02835	0.005777	0.4169	-0.01036	0.02036	0.005	0.850075	0.763982
OTU549	0.01668	0.002888	0.02668	0.01894	0.4169	-0.04071	0.02071	-0.01	1.59952	0.763982
OTU1421	0.00667	0.005777	0.02668	0.03788	0.4169	-0.08143	0.04141	-0.02001	4	0.763982
OTU331	0.01834	0.007642	0.01334	0.005777	0.4169	-0.01036	0.02036	0.005	0.727372	0.763982
OTU3011	0.01167	0.007642	0.01668	0.005777	0.4169	-0.02037	0.01035	-0.00501	1.42931	0.763982
OTU3493	0.008338	0.005777	0.01334	0.007642	0.4169	-0.02036	0.01035	-0.005002	1.5999	0.763982
OTU1466	0.00667	0.005777	0.01167	0.007642	0.4169	-0.02036	0.01036	-0.005	1.74963	0.763982
OTU2791	0.01167	0.005777	0.00667	0.007642	0.4169	-0.01036	0.02036	0.005	0.571551	0.763982
OTU1471	0.003335	0.005777	0.008338	0.007642	0.4169	-0.02036	0.01035	-0.005003	2.50015	0.763982
OTU3036	0.01834	0.01528	0.01001	0.005003	0.4199	-0.01744	0.0341	0.00833	0.545802	0.763982
OTU3455	0.01334	0.01528	0.005003	0.005003	0.4199	-0.01744	0.03411	0.008337	0.375037	0.763982
OTU1418	0.04669	0.02311	0.03168	0.01757	0.4211	-0.03153	0.06155	0.01501	0.678518	0.763982
OTU3374	0.06837	0.01041	0.0617	0.007642	0.4216	-0.01403	0.02737	0.00667	0.902443	0.763982
OTU3404	0.01834	0.01259	0.01167	0.002888	0.4216	-0.01404	0.02738	0.00667	0.636314	0.763982
OTU2866	0.01167	0.01259	0.01834	0.002888	0.4216	-0.02738	0.01404	-0.00667	1.57155	0.763982
OTU3054	0.01334	0.01041	0.00667	0.007642	0.4216	-0.01403	0.02737	0.00667	0.5	0.763982
OTU663	0.008338	0.002888	0.01167	0.005777	0.4216	-0.01369	0.007021	-0.003332	1.39962	0.763982
OTU3452	0.01167	0.005777	0.008338	0.002888	0.4216	-0.007021	0.01369	0.003332	0.714482	0.763982
OTU1240	0.01167	0.005777	0.008338	0.002888	0.4216	-0.007021	0.01369	0.003332	0.714482	0.763982
OTU3521	0.00667	0.002888	0.003335	0.005777	0.4216	-0.007018	0.01369	0.003335	0.5	0.763982
OTU2711	0.00667	0.002888	0.003335	0.005777	0.4216	-0.007018	0.01369	0.003335	0.5	0.763982
OTU2794	0.00667	0.005777	0.003335	0.002888	0.4216	-0.007018	0.01369	0.003335	0.5	0.763982
OTU2613	0.00667	0.002888	0.003335	0.005777	0.4216	-0.007018	0.01369	0.003335	0.5	0.763982
OTU221	0.00667	0.002888	0.003335	0.005777	0.4216	-0.007018	0.01369	0.003335	0.5	0.763982
OTU1296	0.003335	0.002888	0.00667	0.005777	0.4216	-0.01369	0.007018	-0.003335	2	0.763982
OTU2678	0.00667	0.005777	0.003335	0.002888	0.4216	-0.007018	0.01369	0.003335	0.5	0.763982
OTU2583	0.003335	0.002888	0.00667	0.005777	0.4216	-0.01369	0.007018	-0.003335	2	0.763982
OTU2407	0.00667	0.002888	0.003335	0.005777	0.4216	-0.007018	0.01369	0.003335	0.5	0.763982
OTU1848	0.00667	0.005777	0.003335	0.002888	0.4216	-0.007018	0.01369	0.003335	0.5	0.763982
OTU950	0.00667	0.002888	0.003335	0.005777	0.4216	-0.007018	0.01369	0.003335	0.5	0.763982
OTU3559	0.00667	0.002888	0.003335	0.005777	0.4216	-0.007018	0.01369	0.003335	0.5	0.763982
OTU1446	0.003335	0.005777	0.00667	0.002888	0.4216	-0.01369	0.007018	-0.003335	2	0.763982
OTU5	0.00667	0.002888	0.003335	0.005777	0.4216	-0.007018	0.01369	0.003335	0.5	0.763982
OTU1191	0.003335	0.005777	0.00667	0.002888	0.4216	-0.01369	0.007018	-0.003335	2	0.763982
OTU965	0.003335	0.005777	0.00667	0.002888	0.4216	-0.01369	0.007018	-0.003335	2	0.763982
OTU3108	0.07004	0.06542	0.03502	0.01804	0.4219	-0.07376	0.1438	0.03502	0.5	0.76412
OTU527	0.09172	0.04255	0.1184	0.03016	0.4256	-0.1103	0.05692	-0.02668	1.29089	0.770413
OTU583	0.04669	0.01259	0.03835	0.01041	0.4267	-0.01785	0.03453	0.00834	0.821375	0.770723
OTU1516	0.04169	0.007642	0.03335	0.01444	0.4267	-0.01785	0.03453	0.00834	0.799952	0.770723
OTU3456	0.01668	0.01608	0.008338	0.002888	0.4267	-0.01785	0.03453	0.008342	0.49988	0.770723
OTU2216	0.008338	0.01041	0.01668	0.01259	0.4267	-0.03453	0.01784	-0.008342	2.00048	0.770723
OTU1173	0.03168	0.03057	0.01334	0.01894	0.4269	-0.03931	0.07599	0.01834	0.421086	0.770723
OTU954	0.2034	0.01608	0.2852	0.1605	0.4297	-0.3404	0.1768	-0.0818	1.40216	0.775229
OTU3463	0.1317	0.04936	0.1067	0.002888	0.4303	-0.05426	0.1043	0.025	0.810175	0.775229
OTU1410	0.04002	0.01001	0.02835	0.02083	0.431	-0.02538	0.04872	0.01167	0.708396	0.775229
OTU1496	0.03168	0.01894	0.02001	0.01324	0.431	-0.02537	0.04871	0.01167	0.631629	0.775229
OTU411	0.1117	0.105	0.05837	0.01259	0.4314	-0.1162	0.2228	0.05333	0.52256	0.775229
OTU186	0.03835	0.01155	0.02668	0.02022	0.4342	-0.02566	0.049	0.01167	0.695698	0.775229
OTU1636	0.001668	0.002888	0.01334	0.02311	0.4342	-0.04901	0.02566	-0.01167	7.9976	0.775229
OTU2232	0.00667	0.002888	0.02001	0.02647	0.4345	-0.05602	0.02934	-0.01334	3	0.775229
OTU311	0.04836	0.02518	0.06504	0.02181	0.4348	-0.07008	0.03672	-0.01668	1.34491	0.775229
OTU579	0.2418	0.03331	0.2235	0.01528	0.4349	-0.04045	0.07705	0.0183	0.924318	0.775229
OTU2473	0.01501	0.008665	0.01001	0.005003	0.4353	-0.01104	0.02104	0.005	0.666889	0.775229
OTU905	0.005003	0.005003	0.01001	0.008665	0.4353	-0.02105	0.01103	-0.005007	2.0008	0.775229
OTU1820	0.005003	0.005003	0.01001	0.008665	0.4353	-0.02105	0.01103	-0.005007	2.0008	0.775229
OTU1287	0.01001	0.008665	0.005003	0.005003	0.4353	-0.01103	0.02105	0.005007	0.4998	0.775229
OTU1963	0.01001	0.008665	0.005003	0.005003	0.4353	-0.01103	0.02105	0.005007	0.4998	0.775229
OTU2259	0.01001	0.008665	0.005003	0.005003	0.4353	-0.01103	0.02105	0.005007	0.4998	0.775229
OTU930	0.01001	0.008665	0.005003	0.005003	0.4353	-0.01103	0.02105	0.005007	0.4998	0.775229
OTU2453	0.005003	0.005003	0.01001	0.008665	0.4353	-0.02105	0.01103	-0.005007	2.0008	0.775229
OTU1022	0.005003	0	0.01001	0.01001	0.4353	-0.02105	0.01104	-0.005007	2.0008	0.775229
OTU2137	0.01001	0.008665	0.005003	0.005003	0.4353	-0.01103	0.02105	0.005007	0.4998	0.775229
OTU1408	0.005003	0.005003	0.01001	0.008665	0.4353	-0.02105	0.01103	-0.005007	2.0008	0.775229
OTU2284	0.01001	0.008665	0.005003	0.005003	0.4353	-0.01103	0.02105	0.005007	0.4998	0.775229
OTU900	0.005003	0.008665	0.01001	0.005003	0.4353	-0.02105	0.01103	-0.005007	2.0008	0.775229
OTU3315	0.01001	0.008665	0.005003	0.005003	0.4353	-0.01103	0.02105	0.005007	0.4998	0.775229
OTU3202	0.005003	0.005003	0.01001	0.008665	0.4353	-0.02105	0.01103	-0.005007	2.0008	0.775229
OTU3403	0.01001	0.005003	0.005003	0.008665	0.4353	-0.01103	0.02105	0.005007	0.4998	0.775229
OTU3356	0.03669	0.04255	0.01501	0.008665	0.436	-0.04793	0.09129	0.02168	0.409103	0.776071
OTU1180	0.2985	0.1523	0.2018	0.1201	0.4364	-0.2142	0.4076	0.0967	0.676047	0.776378
OTU648	0.01834	0.01444	0.01001	0.008665	0.4395	-0.01866	0.03532	0.00833	0.545802	0.781101
OTU2451	0.01834	0.01528	0.03002	0.01804	0.4406	-0.04958	0.02622	-0.01168	1.63686	0.781101
OTU3363	0.02501	0.01804	0.01334	0.01528	0.4406	-0.02623	0.04957	0.01167	0.533387	0.781101
OTU782	0.05003	0.01324	0.04336	0.002888	0.4418	-0.01505	0.02839	0.00667	0.86668	0.781101
OTU2969	0.03168	0.002888	0.02501	0.01324	0.4418	-0.01505	0.02839	0.00667	0.789457	0.781101
OTU869	0.01334	0.002888	0.02001	0.01324	0.4418	-0.02839	0.01505	-0.00667	1.5	0.781101
OTU1028	0.01501	0.01324	0.008338	0.002888	0.4418	-0.01505	0.02839	0.006672	0.555496	0.781101
OTU927	0.01167	0.01259	0.005003	0.005003	0.4418	-0.01505	0.02838	0.006667	0.428706	0.781101
OTU2331	0.005003	0.005003	0.01167	0.01259	0.4418	-0.02838	0.01505	-0.006667	2.3326	0.781101
OTU1883	0.01001	0.01324	0.003335	0.002888	0.4418	-0.01505	0.0284	0.006675	0.333167	0.781101
OTU1700	0.003335	0.002888	0.01001	0.01324	0.4418	-0.0284	0.01505	-0.006675	3.0015	0.781101
OTU1654	0.003335	0.002888	0.01001	0.01324	0.4418	-0.0284	0.01505	-0.006675	3.0015	0.781101
OTU2803	0.03335	0.02311	0.02168	0.005777	0.4438	-0.02651	0.04985	0.01167	0.650075	0.784001
OTU1133	0.02168	0.01894	0.03168	0.007642	0.4439	-0.04274	0.02274	-0.01	1.46125	0.784001
OTU1753	0.02168	0.007642	0.03835	0.03331	0.4456	-0.07145	0.03811	-0.01667	1.76891	0.786597
OTU617	0.01834	0.007642	0.04169	0.04728	0.4461	-0.1001	0.05342	-0.02335	2.27317	0.787073
OTU2391	0.9905	0.3341	0.7321	0.413	0.4468	-0.5931	1.11	0.2584	0.739122	0.78767
OTU3318	0.08671	0.03177	0.1117	0.04044	0.4469	-0.1074	0.05745	-0.02499	1.2882	0.78767
OTU649	0.05336	0.02755	0.03669	0.02083	0.4501	-0.03869	0.07203	0.01667	0.687594	0.792901
OTU292	0.09839	0.05302	0.07004	0.026	0.4524	-0.06631	0.123	0.02835	0.711861	0.796541
OTU2510	0.00667	0.007642	0.01834	0.02311	0.4528	-0.05069	0.02735	-0.01167	2.74963	0.7966
OTU804	0.03335	0.04484	0.01167	0.005777	0.4529	-0.05079	0.09415	0.02168	0.349925	0.7966
OTU3073	0.2168	0.08813	0.1651	0.06248	0.4538	-0.1215	0.2249	0.0517	0.761531	0.797772
OTU2571	0.09338	0.03405	0.07004	0.03502	0.4543	-0.05496	0.1016	0.02334	0.750054	0.79824
OTU2169	0.02168	0.02083	0.03168	0.002888	0.4562	-0.04371	0.02371	-0.01	1.46125	0.801166
OTU402	0.08505	0.03907	0.06337	0.02364	0.4572	-0.05152	0.09488	0.02168	0.745091	0.80186
OTU2472	0.01834	0.01528	0.01001	0.008665	0.4573	-0.01983	0.03649	0.00833	0.545802	0.80186
OTU2631	0.01501	0.01324	0.00667	0.01155	0.4573	-0.01982	0.0365	0.00834	0.44437	0.80186
OTU307	0.0667	0.01528	0.05336	0.02364	0.4579	-0.03178	0.05846	0.01334	0.8	0.8025
OTU3555	0.1834	0.01155	0.2218	0.08041	0.4594	-0.1686	0.09182	-0.0384	1.20938	0.804252
OTU354	0.01501	0.01324	0.02835	0.02518	0.4622	-0.05894	0.03226	-0.01334	1.88874	0.804252
OTU1267	0.01668	0.01608	0.008338	0.007642	0.4628	-0.0202	0.03688	0.008342	0.49988	0.804252
OTU3554	0.2752	0.1191	0.2101	0.07267	0.4648	-0.1585	0.2887	0.0651	0.763445	0.804252
OTU2281	0.1217	0.05349	0.08838	0.04755	0.4648	-0.0814	0.148	0.03332	0.726212	0.804252
OTU1069	0.4169	0.1287	0.3502	0.06387	0.4663	-0.1636	0.297	0.0667	0.84001	0.804252
OTU1648	0.03168	0.02083	0.02168	0.005777	0.4676	-0.02465	0.04465	0.01	0.684343	0.804252
OTU3414	0.02168	0.002888	0.01668	0.01041	0.4676	-0.01232	0.02232	0.005	0.769373	0.804252
OTU2355	0.01668	0.02022	0.00667	0.007642	0.4676	-0.02464	0.04466	0.01001	0.39988	0.804252
OTU3290	0.008338	0.01041	0.003335	0.002888	0.4676	-0.01231	0.02232	0.005003	0.399976	0.804252
OTU1716	0.008338	0.01041	0.003335	0.002888	0.4676	-0.01231	0.02232	0.005003	0.399976	0.804252
OTU105	0.003335	0.002888	0.008338	0.01041	0.4676	-0.02232	0.01231	-0.005003	2.50015	0.804252
OTU1498	0.003335	0.002888	0.008338	0.01041	0.4676	-0.02232	0.01231	-0.005003	2.50015	0.804252
OTU1451	0.003335	0.002888	0.008338	0.01041	0.4676	-0.02232	0.01231	-0.005003	2.50015	0.804252
OTU1876	0.008338	0.01041	0.003335	0.002888	0.4676	-0.01231	0.02232	0.005003	0.399976	0.804252
OTU3166	0.1801	0.09662	0.1334	0.02931	0.468	-0.1151	0.2085	0.0467	0.7407	0.804252
OTU270	0.01834	0.005777	0.02501	0.01324	0.4685	-0.02983	0.01649	-0.00667	1.36369	0.804252
OTU2933	0.008338	0.005777	0.01501	0.01324	0.4685	-0.02983	0.01648	-0.006672	1.80019	0.804252
OTU1171	0.01001	0.01324	0.003335	0.005777	0.4685	-0.01648	0.02983	0.006675	0.333167	0.804252
OTU2186	0.03835	0.02755	0.0667	0.05488	0.4687	-0.1268	0.07008	-0.02835	1.73924	0.804252
OTU858	0.3535	0.1218	0.2852	0.08534	0.4704	-0.1701	0.3067	0.0683	0.806789	0.804252
OTU3412	0.1167	0.05968	0.08505	0.03466	0.4711	-0.07898	0.1423	0.03165	0.728792	0.804252
OTU1402	0.2902	0.09662	0.2385	0.05798	0.4713	-0.1289	0.2323	0.0517	0.821847	0.804252
OTU1318	0.02835	0.007642	0.1084	0.1748	0.4724	-0.3605	0.2004	-0.08005	3.82363	0.804252
OTU3168	0.03502	0.03502	0.01668	0.02022	0.476	-0.04648	0.08316	0.01834	0.476299	0.804252
OTU3408	0.01167	0.007642	0.01834	0.01259	0.4766	-0.03028	0.01694	-0.00667	1.57155	0.804252
OTU2730	0.008338	0.01444	0.001668	0.002888	0.4766	-0.01694	0.03028	0.00667	0.200048	0.804252
OTU953	0.01834	0.01155	0.03669	0.03886	0.477	-0.08334	0.04664	-0.01835	2.00055	0.804252
OTU2283	0.04002	0.03502	0.02335	0.01155	0.4773	-0.04244	0.07578	0.01667	0.583458	0.804252
OTU878	0.04336	0.01757	0.03168	0.01894	0.4776	-0.02973	0.05309	0.01168	0.730627	0.804252
OTU1692	0.07004	0.02647	0.1134	0.09256	0.4789	-0.1977	0.111	-0.04336	1.61907	0.804252
OTU945	0.03002	0.01324	0.02001	0.01804	0.4818	-0.02586	0.04588	0.01001	0.666556	0.804252
OTU1164	0.02501	0.01804	0.01501	0.01324	0.4818	-0.02587	0.04587	0.01	0.60016	0.804252
OTU2728	0.02001	0.005003	0.01501	0.01001	0.4818	-0.01294	0.02294	0.005	0.750125	0.804252
OTU1251	0.01501	0.01001	0.01001	0.005003	0.4818	-0.01294	0.02294	0.005	0.666889	0.804252
OTU1906	0.01501	0.01001	0.01001	0.005003	0.4818	-0.01294	0.02294	0.005	0.666889	0.804252
OTU1566	0.01001	0.01001	0.005003	0.005003	0.4818	-0.01293	0.02295	0.005007	0.4998	0.804252
OTU2476	0.01001	0.01001	0.005003	0.005003	0.4818	-0.01293	0.02295	0.005007	0.4998	0.804252
OTU2028	0.01001	0.01001	0.005003	0.005003	0.4818	-0.01293	0.02295	0.005007	0.4998	0.804252
OTU1144	0.005003	0.005003	0.01001	0.01001	0.4818	-0.02295	0.01293	-0.005007	2.0008	0.804252
OTU2827	0.01001	0.01001	0.005003	0.005003	0.4818	-0.01293	0.02295	0.005007	0.4998	0.804252
OTU408	0.04669	0.02256	0.03502	0.01324	0.4827	-0.03026	0.0536	0.01167	0.750054	0.804252
OTU2838	0.3902	0.139	0.3185	0.08149	0.4838	-0.1866	0.33	0.0717	0.816248	0.804252
OTU79	0.1184	0.0782	0.07838	0.04484	0.4848	-0.1045	0.1845	0.04002	0.661993	0.804252
OTU1903	0.1734	0.1119	0.1167	0.06295	0.487	-0.1491	0.2625	0.0567	0.67301	0.804252
OTU3608	0.09005	0.03971	0.07171	0.01259	0.4881	-0.04844	0.08512	0.01834	0.796335	0.804252
OTU3386	0.03335	0.04075	0.01501	0.008665	0.4881	-0.04844	0.08512	0.01834	0.450075	0.804252
OTU2817	0.00667	0.01155	0.01501	0.01501	0.4883	-0.0387	0.02202	-0.00834	2.25037	0.804252
OTU3133	0.1618	0.08756	0.1134	0.06643	0.4885	-0.1278	0.2246	0.0484	0.700865	0.804252
OTU590	0.01834	0.01041	0.02835	0.02022	0.4885	-0.04647	0.02645	-0.01001	1.5458	0.804252
[truncated: 1,416 more rows]

## Sheet: Table S4
Table S4. DADA2 denoising statistics of the ASV-based reanalysis.
sample-id	Input reads	Filtered reads	Filtered reads (%)	Denoised reads	Merged reads	Merged reads (%)	Non-chimeric reads	Non-chimeric reads (%)
CK1	30252	20833	68.86	18580	10266	33.93	8955	29.6
CK2	45325	30055	66.31	25178	11143	24.58	8867	19.56
CK3	44636	31919	71.51	25992	10813	24.22	8711	19.52
JF198_1	31504	22320	70.85	20236	11200	35.55	8817	27.99
JF198_2	36862	25669	69.64	21269	9127	24.76	6675	18.11
JF198_3	48394	34151	70.57	28585	12601	26.04	9064	18.73

## Sheet: Table S5
Table S5. Relative abundance of Paenibacillus-related ASVs in CK and JF_198 treatments.
Sample	Group	Non-chimeric reads	Paenibacillus-related ASV reads	Relative abundance (%)
CK1	CK	8955	28	0.312674
CK2	CK	8867	0	0
CK3	CK	8711	0	0
JF198_1	JF_198	8817	61	0.691845
JF198_2	JF_198	6675	32	0.479401
JF198_3	JF_198	9064	56	0.617829
CK mean	CK	—	—	0.104225
JF_198 mean	JF_198	—	—	0.596358

## Sheet: Table S6
Table S6. Comparison of Paenibacillus-related taxa between OTU-based and ASV-based analyses.
Analysis method	Feature level	Feature/taxon	CK mean (%)	JF_198 mean (%)	Fold change	Interpretation
OTU-based analysis	Genus level	Paenibacillus	0.3969	0.7854	1.98	Increased trend
OTU-based analysis	OTU level	OTU1077 assigned to Paenibacillus sp.	0.065	0.3052	4.7	Increased trend
ASV-based analysis	ASV level	Paenibacillus-related ASVs	0.1042	0.5964	5.72	Increased trend

## Sheet: Table S7
Table S7 Taxonomic assignment and abundance table of all ASVs generated by QIIME2/DADA2
sequence_identifier	CK1	CK2	CK3	JF198_1	JF198_2	JF198_3	identity	lca_tax_slv	lca_tax_rdp	lca_tax_ltp	lca_tax_embl_ebi_ena
a300d19e2ad45157487a433c3ebe7f12	0	0	0	0	140	0	97.4194	Bacteria;Actinomycetota;Actinobacteria;Mycobacteriales;Nocardiaceae;Rhodococcus;	Bacteria;"Actinobacteria";Actinobacteria;Actinobacteridae;Actinomycetales;Corynebacterineae;Nocardiaceae;Rhodococcus;	Bacteria;Actinobacteria;Actinobacteria;Actinomycetales;Corynebacterineae;Nocardiaceae;Rhodococcus;	Bacteria;Actinobacteria;Corynebacteriales;Nocardiaceae;Rhodococcus;
a60fd4316eafe0ecb2620d4ab262514c	0	129	0	0	0	0	91.7184	Bacteria;Acidobacteriota;Vicinamibacteria;Vicinamibacterales;Incertae Sedis;Incertae Sedis;	Bacteria;"Acidobacteria";Acidobacteria_Gp6;Gp6;	Unclassified;	Bacteria;
94e855ad5cd7d0c1cf8e755eb058e93e	0	128	0	0	0	0	96.0581	Bacteria;Pseudomonadota;Gammaproteobacteria;Burkholderiales;Nitrosomonadaceae;MND1;	Bacteria;"Proteobacteria";Betaproteobacteria;	Unclassified;	Bacteria;
a26b44db220d495f94783e8a470fe5ba	0	127	0	0	0	0	95.6803	Bacteria;Actinomycetota;Actinobacteria;Propionibacteriales;Nocardioidaceae;Nocardioides;	Bacteria;"Actinobacteria";Actinobacteria;Actinobacteridae;Actinomycetales;Propionibacterineae;Nocardioidaceae;Nocardioides;	Bacteria;Actinobacteria;Actinobacteria;Actinomycetales;Propionibacterineae;Nocardioidaceae;Nocardioides;	Bacteria;
f245f1a94696f97fc776182b7fcf9ca3	0	125	0	0	0	0	97.6242	Bacteria;Actinomycetota;Actinobacteria;Micromonosporales;Micromonosporaceae;	Bacteria;"Actinobacteria";Actinobacteria;Actinobacteridae;Actinomycetales;Micromonosporineae;Micromonosporaceae;	Bacteria;Actinobacteria;Actinobacteria;Actinomycetales;Micromonosporineae;Micromonosporaceae;	Bacteria;
593bbebe6d31a2f55b6fe51fc6910c84	0	0	0	0	121	0	97.1861	Bacteria;Cyanobacteriota;Cyanobacteriia;Chloroplast;Incertae Sedis;Incertae Sedis;	Unclassified;	Unclassified;	Eukaryota;Viridiplantae;Streptophyta;Embryophyta;Tracheophyta;Spermatophyta;Magnoliophyta;eudicotyledons;Gunneridae;Pentapetalae;
e1cfaaf7e22c082a1b722b067f28d33d	0	0	0	0	121	0	96.9893	Bacteria;Actinomycetota;Actinobacteria;Micromonosporales;Micromonosporaceae;	Bacteria;"Actinobacteria";Actinobacteria;Actinobacteridae;Actinomycetales;Micromonosporineae;Micromonosporaceae;	Bacteria;Actinobacteria;Actinobacteria;Actinomycetales;Micromonosporineae;Micromonosporaceae;	Bacteria;
753160348a543224289f8b6bf3bef265	0	0	0	0	0	121	97.593	Bacteria;Actinomycetota;Actinobacteria;Streptosporangiales;Streptosporangiaceae;Nonomuraea;	Bacteria;"Actinobacteria";Actinobacteria;Actinobacteridae;Actinomycetales;Streptosporangineae;Streptosporangiaceae;Nonomuraea;	Bacteria;Actinobacteria;Actinobacteria;Actinomycetales;Streptosporangineae;Streptosporangiaceae;Nonomuraea;	Bacteria;
6aea0b483dfb1fe0cd75a36d50b17095	0	0	119	0	0	0	93.8998	Bacteria;Chloroflexota;KD4-96;Incertae Sedis;Incertae Sedis;Incertae Sedis;	Bacteria;	Unclassified;	Unclassified;
a555f97b71c1484bfbe7a58222af0526	0	0	0	0	0	119	97.1014	Bacteria;Bacillota;Bacilli;Bacillales;Bacillaceae;	Bacteria;Firmicutes;Bacilli;Bacillales;Bacillaceae 1;Bacillus;	Bacteria;Firmicutes;Bacilli;Bacillales;Bacillaceae;Bacillus;	Bacteria;
ad7d7c41c674e1d93350e4fc959db237	118	0	0	0	0	0	91.3793	Unclassified;	Unclassified;	Unclassified;	Unclassified;
ab21557ebca10c9236c0035f68673546	0	118	0	0	0	0	98.2721	Bacteria;Actinomycetota;Actinobacteria;Streptosporangiales;Thermomonosporaceae;Actinomadura;	Bacteria;"Actinobacteria";Actinobacteria;Actinobacteridae;Actinomycetales;Streptosporangineae;Thermomonosporaceae;Actinomadura;	Bacteria;Actinobacteria;Actinobacteria;Actinomycetales;Streptosporangineae;Thermomonosporaceae;Actinomadura;	Bacteria;Actinobacteria;Streptosporangiales;Thermomonosporaceae;Actinomadura;
d265488edeee3ca83239f244e8b5689c	0	0	0	118	0	0	96.1039	Bacteria;Actinomycetota;Actinobacteria;Propionibacteriales;Nocardioidaceae;Nocardioides;	Bacteria;"Actinobacteria";Actinobacteria;Actinobacteridae;Actinomycetales;Propionibacterineae;Nocardioidaceae;Nocardioides;	Bacteria;Actinobacteria;Actinobacteria;Actinomycetales;Propionibacterineae;Nocardioidaceae;Nocardioides;	Bacteria;
2efefc3fdb573848a6d0efbeb1844f1d	0	0	0	0	117	0	96.7742	Bacteria;Actinomycetota;Actinobacteria;Propionibacteriales;Nocardioidaceae;	Bacteria;"Actinobacteria";Actinobacteria;Actinobacteridae;Actinomycetales;Propionibacterineae;Nocardioidaceae;	Bacteria;Actinobacteria;Actinobacteria;Actinomycetales;Propionibacterineae;Nocardioidaceae;Nocardioides;	Bacteria;
e291c3544c014c2670aed74585e62259	0	0	0	0	0	117	97.397	Bacteria;Actinomycetota;Actinobacteria;Micromonosporales;Micromonosporaceae;	Bacteria;"Actinobacteria";Actinobacteria;Actinobacteridae;Actinomycetales;Micromonosporineae;Micromonosporaceae;	Bacteria;Actinobacteria;Actinobacteria;Actinomycetales;Micromonosporineae;Micromonosporaceae;	Bacteria;
92b1fc768206997e56c719d4d5d010e3	0	0	116	0	0	0	97.397	Bacteria;Actinomycetota;Actinobacteria;Micromonosporales;Micromonosporaceae;	Bacteria;"Actinobacteria";Actinobacteria;Actinobacteridae;Actinomycetales;Micromonosporineae;Micromonosporaceae;	Bacteria;Actinobacteria;Actinobacteria;Actinomycetales;Micromonosporineae;Micromonosporaceae;	Bacteria;
280b7cb56464dc55b4ddb711cdc6bbf9	0	114	0	0	0	0	98.2721	Bacteria;Actinomycetota;Actinobacteria;Mycobacteriales;Nocardiaceae;Rhodococcus;	Bacteria;"Actinobacteria";Actinobacteria;Actinobacteridae;Actinomycetales;Corynebacterineae;Nocardiaceae;Rhodococcus;	Bacteria;Actinobacteria;Actinobacteria;Actinomycetales;Corynebacterineae;Nocardiaceae;Rhodococcus;	Bacteria;Actinobacteria;Corynebacteriales;Nocardiaceae;Rhodococcus;
e866b22a7522a9bdef383217a676ae97	0	0	0	114	0	0	97.619	Bacteria;Actinomycetota;Actinobacteria;Streptosporangiales;Thermomonosporaceae;Actinomadura;	Bacteria;"Actinobacteria";Actinobacteria;Actinobacteridae;Actinomycetales;Streptosporangineae;Thermomonosporaceae;Actinomadura;	Bacteria;Actinobacteria;Actinobacteria;Actinomycetales;Streptosporangineae;Thermomonosporaceae;Actinomadura;	Bacteria;Actinobacteria;Streptosporangiales;Thermomonosporaceae;Actinomadura;
fb92437df8eeba1c5c3a7dd45b9be3d8	0	113	0	0	0	0	95.7627	Bacteria;Gemmatimonadota;Gemmatimonadia;Gemmatimonadales;Gemmatimonadaceae;Incertae Sedis;	Bacteria;	Unclassified;	Bacteria;
c7a59b241cb3557df09e2daf7d9f343a	0	0	112	0	0	0	93.2018	Bacteria;Chloroflexota;KD4-96;Incertae Sedis;Incertae Sedis;Incertae Sedis;	Bacteria;	Unclassified;	Bacteria;environmental samples;
366cd998e685a4fccb7cd26df1f86390	0	0	0	0	0	110	98.2646	Bacteria;Actinomycetota;Actinobacteria;Propionibacteriales;Nocardioidaceae;	Bacteria;"Actinobacteria";Actinobacteria;Actinobacteridae;Actinomycetales;Propionibacterineae;Nocardioidaceae;	Bacteria;Actinobacteria;Actinobacteria;Actinomycetales;Propionibacterineae;Nocardioidaceae;Nocardioides;	Bacteria;
f26e212d1e4b5a982836fc820207f723	0	109	0	0	0	0	91.0284	Bacteria;Pseudomonadota;Alphaproteobacteria;Incertae Sedis;Incertae Sedis;Incertae Sedis;	Bacteria;"Proteobacteria";Alphaproteobacteria;Rhodospirillales;	Unclassified;	Bacteria;
5b9a6dddfa319d3f6cb0524dd6e7dab2	0	0	109	0	0	0	97.8355	Bacteria;Actinomycetota;Actinobacteria;Streptosporangiales;Thermomonosporaceae;Actinomadura;	Bacteria;"Actinobacteria";Actinobacteria;Actinobacteridae;Actinomycetales;Streptosporangineae;Thermomonosporaceae;Actinomadura;	Bacteria;Actinobacteria;Actinobacteria;Actinomycetales;Streptosporangineae;Thermomonosporaceae;Actinomadura;	Bacteria;Actinobacteria;Streptosporangiales;Thermomonosporaceae;Actinomadura;
e65ea0d2fdf115cb9d3b5005be208da9	0	0	0	109	0	0	84.9673	Bacteria;Chloroflexota;Anaerolineae;Aggregatilineales;A4b;OLB13;	Bacteria;"Chloroflexi";	Unclassified;	Unclassified;
e5010ced241b24105012bc4b7ee27f08	0	108	0	0	0	0	97.8166	Bacteria;Pseudomonadota;Alphaproteobacteria;Hyphomicrobiales;Xanthobacteraceae;Incertae Sedis;	Bacteria;"Proteobacteria";Alphaproteobacteria;Rhizobiales;	Unclassified;	Bacteria;
01ade292d7747ede2a0febef4cb6a081	0	0	0	0	0	107	98.0477	Bacteria;Actinomycetota;Actinobacteria;Propionibacteriales;Nocardioidaceae;	Bacteria;"Actinobacteria";Actinobacteria;Actinobacteridae;Actinomycetales;Propionibacterineae;Nocardioidaceae;	Bacteria;Actinobacteria;Actinobacteria;Actinomycetales;Propionibacterineae;Nocardioidaceae;Nocardioides;	Unclassified;
7649fb7fa086c02f61437b239c06726c	103	0	0	0	0	0	97.6242	Bacteria;Actinomycetota;Actinobacteria;Micromonosporales;Micromonosporaceae;	Bacteria;"Actinobacteria";Actinobacteria;Actinobacteridae;Actinomycetales;Micromonosporineae;Micromonosporaceae;	Bacteria;Actinobacteria;Actinobacteria;Actinomycetales;Micromonosporineae;Micromonosporaceae;	Bacteria;
d44e3bfbad484cd5dd48d8551c627627	0	0	0	0	103	0	88.0952	Bacteria;Chloroflexota;Chloroflexia;Thermomicrobiales;AKYG1722;Incertae Sedis;	Bacteria;"Chloroflexi";Thermomicrobia;Sphaerobacteridae;Sphaerobacterales;"Sphaerobacterineae";Sphaerobacteraceae;unclassified_Sphaerobacteraceae;	Unclassified;	Bacteria;environmental samples;
6db10e9b38bd57dd89bc70c5af302c0a	0	0	0	101	0	0	97.4082	Bacteria;Actinomycetota;Actinobacteria;Mycobacteriales;Nocardiaceae;Rhodococcus;	Bacteria;"Actinobacteria";Actinobacteria;Actinobacteridae;Actinomycetales;Corynebacterineae;Nocardiaceae;Rhodococcus;	Bacteria;Actinobacteria;Actinobacteria;Actinomycetales;Corynebacterineae;Nocardiaceae;Rhodococcus;	Bacteria;Actinobacteria;Corynebacteriales;Nocardiaceae;Rhodococcus;
71fe94ec8ba078b0e4bef0ada5e711fa	0	0	0	0	101	0	97.18	Bacteria;Actinomycetota;Actinobacteria;Streptosporangiales;Streptosporangiaceae;Nonomuraea;	Bacteria;"Actinobacteria";Actinobacteria;Actinobacteridae;Actinomycetales;Streptosporangineae;Streptosporangiaceae;Nonomuraea;	Bacteria;Actinobacteria;Actinobacteria;Actinomycetales;Streptosporangineae;Streptosporangiaceae;Nonomuraea;	Bacteria;
e0fde6c86792f37b61aa3d42b95faf5f	0	100	0	0	0	0	91.1447	Unclassified;	Unclassified;	Unclassified;	Unclassified;
b44afaa60f30da22ee07217df669850a	0	0	0	0	100	0	96.9893	Bacteria;Actinomycetota;Actinobacteria;Kitasatosporales;Streptomycetaceae;Streptomyces;	Bacteria;"Actinobacteria";Actinobacteria;Actinobacteridae;Actinomycetales;Streptomycineae;Streptomycetaceae;Streptomyces;	Bacteria;Actinobacteria;Actinobacteria;Actinomycetales;Streptomycineae;Streptomycetaceae;Streptomyces;	Bacteria;Actinobacteria;Streptomycetales;Streptomycetaceae;Streptomyces;
2f1b54efc3cd49eccc1db2eb21a1d643	0	0	0	0	100	0	93.0736	Bacteria;Chloroflexota;KD4-96;Incertae Sedis;Incertae Sedis;Incertae Sedis;	Bacteria;	Unclassified;	Unclassified;
494ca737158fc6081ac250d15f6b2bd5	0	0	0	99	0	0	92.2078	Unclassified;	Unclassified;	Unclassified;	Unclassified;
61d6488d260dff13cafac25747b6fd0a	0	0	0	0	99	0	92.3913	Bacteria;Chloroflexota;KD4-96;Incertae Sedis;Incertae Sedis;Incertae Sedis;	Bacteria;	Unclassified;	Bacteria;environmental samples;
1e913ddd4f9e7e1faa5d10dc4becff71	0	0	0	0	0	99	92.9461	Bacteria;Actinomycetota;Thermoleophilia;Gaiellales;Incertae Sedis;Incertae Sedis;	Bacteria;"Actinobacteria";Actinobacteria;Rubrobacteridae;Gaiellales;Gaiellaceae;Gaiella;	Unclassified;	Bacteria;environmental samples;
eecb439f7d8e14ddda034ffeaa38a219	0	0	0	0	98	0	97.6344	Bacteria;Actinomycetota;Actinobacteria;Streptosporangiales;Thermomonosporaceae;Actinomadura;	Bacteria;"Actinobacteria";Actinobacteria;Actinobacteridae;Actinomycetales;Streptosporangineae;Thermomonosporaceae;Actinomadura;	Bacteria;Actinobacteria;Actinobacteria;Actinomycetales;Streptosporangineae;Thermomonosporaceae;Actinomadura;	Bacteria;Actinobacteria;Streptosporangiales;Thermomonosporaceae;Actinomadura;
0b68c63c8a0b4c287010ac378b9d4248	0	0	0	0	0	98	96.8944	Bacteria;Bacillota;Bacilli;Bacillales;Bacillaceae;Peribacillus;	Bacteria;Firmicutes;Bacilli;Bacillales;Bacillaceae 1;Bacillus;	Bacteria;Firmicutes;Bacilli;Bacillales;Bacillaceae;Bacillus;	Bacteria;
ecea9b3e587a37f4a3722f0fe560e791	0	97	0	0	0	0	93.3747	Bacteria;Actinomycetota;Thermoleophilia;Gaiellales;Incertae Sedis;Incertae Sedis;	Bacteria;"Actinobacteria";Actinobacteria;Rubrobacteridae;Gaiellales;Gaiellaceae;Gaiella;	Unclassified;	Unclassified;
5da9effbc08f663fb866773d7b1de884	0	0	97	0	0	0	96.0581	Bacteria;Pseudomonadota;Gammaproteobacteria;Burkholderiales;Nitrosomonadaceae;MND1;	Bacteria;"Proteobacteria";Betaproteobacteria;	Unclassified;	Bacteria;
259045752c0c863305968ace70516e9c	95	0	0	0	0	0	98.1366	Bacteria;Pseudomonadota;Gammaproteobacteria;Pseudomonadales;Pseudomonadaceae;Pseudomonas;	Bacteria;"Proteobacteria";Gammaproteobacteria;Pseudomonadales;Pseudomonadaceae;Pseudomonas;	Unclassified;	Bacteria;
6e18eb4feabe316089dcbb590d7469d7	0	0	93	0	0	0	95.3291	Bacteria;Gemmatimonadota;Gemmatimonadia;Gemmatimonadales;Gemmatimonadaceae;Incertae Sedis;	Bacteria;	Unclassified;	Bacteria;
51e490bab8ce4297f4ca362a29dcc103	92	0	0	0	0	0	97.8402	Bacteria;Actinomycetota;Actinobacteria;Streptosporangiales;Thermomonosporaceae;Actinomadura;	Bacteria;"Actinobacteria";Actinobacteria;Actinobacteridae;Actinomycetales;Streptosporangineae;Thermomonosporaceae;Actinomadura;	Bacteria;Actinobacteria;Actinobacteria;Actinomycetales;Streptosporangineae;Thermomonosporaceae;Actinomadura;	Bacteria;Actinobacteria;Streptosporangiales;Thermomonosporaceae;Actinomadura;
c2e59e2b2357c3414fd5996021852137	0	0	0	0	0	92	91.2473	Bacteria;Pseudomonadota;Alphaproteobacteria;Incertae Sedis;Incertae Sedis;Incertae Sedis;	Bacteria;"Proteobacteria";Alphaproteobacteria;Rhodospirillales;	Unclassified;	Bacteria;
b6b8f765734f7f50bf61952211e46bf1	0	90	0	0	0	0	96.9432	Bacteria;Pseudomonadota;Alphaproteobacteria;Sphingomonadales;Sphingomonadaceae;Sphingomonas;	Bacteria;"Proteobacteria";Alphaproteobacteria;Sphingomonadales;Sphingomonadaceae;Sphingomonas;	Unclassified;	Bacteria;
bb4b2952d9c4fbd387f464b97d55f2f3	0	0	90	0	0	0	96.9008	Bacteria;Bacillota;Bacilli;Bacillales;Bacillaceae;Peribacillus;	Bacteria;Firmicutes;Bacilli;Bacillales;Bacillaceae 1;Bacillus;	Bacteria;Firmicutes;Bacilli;Bacillales;Bacillaceae;Bacillus;	Bacteria;
0b4ee9f6c55887aef960763222abdbf0	0	0	0	90	0	0	97.7273	Bacteria;Pseudomonadota;Gammaproteobacteria;Pseudomonadales;Pseudomonadaceae;Pseudomonas;	Bacteria;"Proteobacteria";Gammaproteobacteria;Pseudomonadales;Pseudomonadaceae;Pseudomonas;	Unclassified;	Bacteria;
822cbe7649ae211f77cf670063f150ee	0	0	0	90	0	0	96.888	Bacteria;Pseudomonadota;Gammaproteobacteria;Steroidobacterales;Steroidobacteraceae;	Bacteria;"Proteobacteria";Gammaproteobacteria;Xanthomonadales;Sinobacteraceae;	Unclassified;	Bacteria;
521f0a7168cb8f9279bbafd89848a147	0	0	0	0	90	0	96.7146	Bacteria;Bacillota;Bacilli;Bacillales;Bacillaceae;	Bacteria;Firmicutes;Bacilli;Bacillales;Bacillaceae 1;Bacillus;	Bacteria;Firmicutes;Bacilli;Bacillales;Bacillaceae;Bacillus;	Bacteria;
e7313fb838faef6b8ee72de0b1c6e528	89	0	0	0	0	0	95.8592	Bacteria;Pseudomonadota;Gammaproteobacteria;Burkholderiales;Nitrosomonadaceae;MND1;	Bacteria;"Proteobacteria";Betaproteobacteria;	Unclassified;	Bacteria;
8658cfc673b2be7593eaf9ecdcd7611b	0	0	0	89	0	0	97.2103	Bacteria;Actinomycetota;Actinobacteria;Micrococcales;Microbacteriaceae;Agromyces;	Bacteria;"Actinobacteria";Actinobacteria;Actinobacteridae;Actinomycetales;Micrococcineae;Microbacteriaceae;Agromyces;	Bacteria;Actinobacteria;Actinobacteria;Micrococcales;Microbacteriaceae;Agromyces;	Bacteria;Actinobacteria;Micrococcales;Microbacteriaceae;Agromyces;
76331376d38e9a41c4eb9f06747e8e8f	88	0	0	0	0	0	97.6242	Bacteria;Actinomycetota;Actinobacteria;Propionibacteriales;Nocardioidaceae;	Bacteria;"Actinobacteria";Actinobacteria;Actinobacteridae;Actinomycetales;Propionibacterineae;Nocardioidaceae;	Bacteria;Actinobacteria;Actinobacteria;Actinomycetales;Propionibacterineae;Nocardioidaceae;Nocardioides;	Bacteria;
b943ebd857a2442e25af55f1012707be	88	0	0	0	0	0	93.2314	Bacteria;Chloroflexota;KD4-96;Incertae Sedis;Incertae Sedis;Incertae Sedis;	Bacteria;	Unclassified;	Bacteria;environmental samples;
118e7788b78d3fd6d694911c366c5892	0	0	88	0	0	0	98.0349	Bacteria;Actinomycetota;Actinobacteria;Streptosporangiales;Streptosporangiaceae;Nonomuraea;	Bacteria;"Actinobacteria";Actinobacteria;Actinobacteridae;Actinomycetales;Streptosporangineae;Streptosporangiaceae;Nonomuraea;	Bacteria;Actinobacteria;Actinobacteria;Actinomycetales;Streptosporangineae;Streptosporangiaceae;Nonomuraea;	Bacteria;
09195c04119c304ef5a435b12b17dfb4	0	0	88	0	0	0	97.619	Bacteria;Actinomycetota;Actinobacteria;Kitasatosporales;Streptomycetaceae;Streptomyces;	Bacteria;"Actinobacteria";Actinobacteria;Actinobacteridae;Actinomycetales;Streptomycineae;Streptomycetaceae;Streptomyces;	Bacteria;Actinobacteria;Actinobacteria;Actinomycetales;Streptomycineae;Streptomycetaceae;Streptomyces;	Bacteria;Actinobacteria;Streptomycetales;Streptomycetaceae;Streptomyces;
6eb0ffb2f6c3258ce491c3d53ac640d0	0	87	0	0	0	0	97.6242	Bacteria;Actinomycetota;Actinobacteria;Propionibacteriales;Nocardioidaceae;	Bacteria;"Actinobacteria";Actinobacteria;Actinobacteridae;Actinomycetales;Propionibacterineae;Nocardioidaceae;	Bacteria;Actinobacteria;Actinobacteria;Actinomycetales;Propionibacterineae;Nocardioidaceae;Nocardioides;	Bacteria;
d22703d115388f62899ab27f8d2ff5fe	0	87	0	0	0	0	98.2571	Bacteria;Actinomycetota;Actinobacteria;Streptosporangiales;Streptosporangiaceae;Nonomuraea;	Bacteria;"Actinobacteria";Actinobacteria;Actinobacteridae;Actinomycetales;Streptosporangineae;Streptosporangiaceae;Nonomuraea;	Bacteria;Actinobacteria;Actinobacteria;Actinomycetales;Streptosporangineae;Streptosporangiaceae;Nonomuraea;	Bacteria;
e58f2e699809fe5bee6f0fdbd1f92752	0	0	87	0	0	0	85.403	Bacteria;Chloroflexota;Anaerolineae;Aggregatilineales;A4b;OLB13;	Bacteria;"Chloroflexi";	Unclassified;	Unclassified;
7059571d4889679e29b41f4711281695	0	0	87	0	0	0	92.1162	Bacteria;Acidobacteriota;Vicinamibacteria;Vicinamibacterales;Incertae Sedis;Incertae Sedis;	Bacteria;"Acidobacteria";Acidobacteria_Gp6;Gp6;	Unclassified;	Bacteria;
4219d3876365c864f0d754694d5f52bf	86	0	0	0	0	0	94.3478	Bacteria;Chloroflexota;JG30-KF-CM66;Incertae Sedis;Incertae Sedis;Incertae Sedis;	Bacteria;	Unclassified;	Bacteria;
8e73cc468595f08367834d68821f90f9	0	86	0	0	0	0	97.4249	Bacteria;Actinomycetota;Actinobacteria;Micrococcales;Microbacteriaceae;Agromyces;	Bacteria;"Actinobacteria";Actinobacteria;Actinobacteridae;Actinomycetales;Micrococcineae;Microbacteriaceae;Agromyces;	Bacteria;Actinobacteria;Actinobacteria;Micrococcales;Microbacteriaceae;Agromyces;	Bacteria;Actinobacteria;Micrococcales;Microbacteriaceae;Agromyces;
b083576f36dd7cb16b3797561d89abf8	0	86	0	0	0	0	98.0562	Bacteria;Actinomycetota;Actinobacteria;Mycobacteriales;Nocardiaceae;Nocardia;	Bacteria;"Actinobacteria";Actinobacteria;Actinobacteridae;Actinomycetales;Corynebacterineae;Nocardiaceae;Nocardia;	Bacteria;Actinobacteria;Actinobacteria;Actinomycetales;Corynebacterineae;Nocardiaceae;Nocardia;	Bacteria;Actinobacteria;Corynebacteriales;Nocardiaceae;Nocardia;
c84a4c7acfb3003eca125c634363e9e9	85	0	0	0	0	0	97.8448	Bacteria;Actinomycetota;Actinobacteria;Mycobacteriales;Nocardiaceae;Rhodococcus;	Bacteria;"Actinobacteria";Actinobacteria;Actinobacteridae;Actinomycetales;Corynebacterineae;Nocardiaceae;Rhodococcus;	Bacteria;Actinobacteria;Actinobacteria;Actinomycetales;Corynebacterineae;Nocardiaceae;Rhodococcus;	Bacteria;Actinobacteria;Corynebacteriales;Nocardiaceae;Rhodococcus;
b5792aafb9b16f486453c33a1128e3ca	0	0	0	0	0	85	90.9091	Unclassified;	Unclassified;	Unclassified;	Unclassified;
28907865200884524ae62ba58eb0db19	0	0	0	0	0	85	97.9253	Bacteria;Pseudomonadota;Gammaproteobacteria;Steroidobacterales;Steroidobacteraceae;	Bacteria;"Proteobacteria";Gammaproteobacteria;Xanthomonadales;Sinobacteraceae;	Unclassified;	Bacteria;
10d6db39cef062b1a6be2b767107b2e2	0	0	0	0	0	85	97.065	Bacteria;Bacteroidota;Bacteroidia;Flavobacteriales;Flavobacteriaceae;Flavobacterium;	Bacteria;"Bacteroidetes";Flavobacteriia;"Flavobacteriales";Flavobacteriaceae;Flavobacterium;	Bacteria;Bacteroidetes;Flavobacteriia;Flavobacteriales;Flavobacteriaceae;Flavobacterium;	Bacteria;
e8de45494ccf9f3daf5feec301cc1300	84	0	0	0	0	0	97.5155	Bacteria;Pseudomonadota;Gammaproteobacteria;Steroidobacterales;Steroidobacteraceae;	Bacteria;"Proteobacteria";Gammaproteobacteria;Xanthomonadales;Sinobacteraceae;	Unclassified;	Bacteria;
be524e7d631cf75a8fad374e2bd20880	84	0	0	0	0	0	97.6242	Bacteria;Actinomycetota;Actinobacteria;Kitasatosporales;Streptomycetaceae;Streptomyces;	Bacteria;"Actinobacteria";Actinobacteria;Actinobacteridae;Actinomycetales;Streptomycineae;Streptomycetaceae;Streptomyces;	Bacteria;Actinobacteria;Actinobacteria;Actinomycetales;Streptomycineae;Streptomycetaceae;Streptomyces;	Bacteria;Actinobacteria;Streptomycetales;Streptomycetaceae;Streptomyces;
845a0e75ad226e9916ad9f3b156077ec	0	84	0	0	0	0	97.8402	Bacteria;Actinomycetota;Actinobacteria;Kitasatosporales;Streptomycetaceae;Streptomyces;	Bacteria;"Actinobacteria";Actinobacteria;Actinobacteridae;Actinomycetales;Streptomycineae;Streptomycetaceae;Streptomyces;	Bacteria;Actinobacteria;Actinobacteria;Actinomycetales;Streptomycineae;Streptomycetaceae;Streptomyces;	Bacteria;Actinobacteria;Streptomycetales;Streptomycetaceae;Streptomyces;
d24ee3840cd16c73be8d9b8d0fc61b6d	0	0	84	0	0	0	95.8592	Bacteria;Acidobacteriota;Vicinamibacteria;Vicinamibacterales;Incertae Sedis;Incertae Sedis;	Bacteria;"Acidobacteria";Acidobacteria_Gp6;Gp6;	Unclassified;	Bacteria;
cf5a692da25e2351603f1ad18f6895bf	0	0	0	0	0	84	97.1491	Bacteria;Pseudomonadota;Alphaproteobacteria;Sphingomonadales;Sphingomonadaceae;Sphingomonas;	Bacteria;"Proteobacteria";Alphaproteobacteria;Sphingomonadales;Sphingomonadaceae;Sphingomonas;	Unclassified;	Bacteria;
0aa9e91790f6b9a90d5cada3aa410913	0	0	0	0	0	83	96.0954	Bacteria;Actinomycetota;Actinobacteria;Micromonosporales;Micromonosporaceae;	Bacteria;"Actinobacteria";Actinobacteria;Actinobacteridae;Actinomycetales;Micromonosporineae;Micromonosporaceae;	Bacteria;Actinobacteria;Actinobacteria;Actinomycetales;Micromonosporineae;Micromonosporaceae;Verrucosispora;	Bacteria;Actinobacteria;Micromonosporales;Micromonosporaceae;
bfac1f962df7dfeaee623e6609102d60	0	0	0	0	0	83	97.5983	Bacteria;Pseudomonadota;Alphaproteobacteria;Hyphomicrobiales;Devosiaceae;	Bacteria;"Proteobacteria";Alphaproteobacteria;Rhizobiales;	Unclassified;	Unclassified;
be55c3979e523d1ec92526047ae4e7b9	0	0	0	0	0	83	87.8525	Bacteria;Chloroflexota;Chloroflexia;Thermomicrobiales;AKYG1722;Incertae Sedis;	Bacteria;"Chloroflexi";Thermomicrobia;Sphaerobacteridae;Sphaerobacterales;"Sphaerobacterineae";Sphaerobacteraceae;unclassified_Sphaerobacteraceae;	Unclassified;	Bacteria;environmental samples;
54796e1cc9b0c84ef334e86d9bbb1e78	82	0	0	0	0	0	91.1255	Bacteria;Chloroflexota;OLB14;Incertae Sedis;Incertae Sedis;Incertae Sedis;	Bacteria;"Chloroflexi";unclassified_"Chloroflexi";	Unclassified;	Bacteria;
2b04db9c1efc5ba694734b154e4bb9b5	0	82	0	0	0	0	97.8166	Bacteria;Pseudomonadota;Alphaproteobacteria;Hyphomicrobiales;Devosiaceae;	Bacteria;"Proteobacteria";Alphaproteobacteria;Rhizobiales;	Unclassified;	Bacteria;
8500c4308ae1e0b8fd88fbfe4496fc5d	0	0	0	82	0	0	93.0435	Bacteria;Chloroflexota;KD4-96;Incertae Sedis;Incertae Sedis;Incertae Sedis;	Bacteria;	Unclassified;	Unclassified;
fe82d500083509f0553371178e1e7a0b	0	0	0	0	0	82	94.8164	Bacteria;Actinomycetota;Actinobacteria;Propionibacteriales;Nocardioidaceae;Nocardioides;	Bacteria;"Actinobacteria";Actinobacteria;Actinobacteridae;Actinomycetales;Propionibacterineae;Nocardioidaceae;	Unclassified;	Bacteria;
e81383f779596001ef898c73b0f2373a	0	81	0	0	0	0	96.1123	Bacteria;Actinomycetota;Actinobacteria;Micromonosporales;Micromonosporaceae;	Bacteria;"Actinobacteria";Actinobacteria;Actinobacteridae;Actinomycetales;Micromonosporineae;Micromonosporaceae;	Bacteria;Actinobacteria;Actinobacteria;Actinomycetales;Micromonosporineae;Micromonosporaceae;Verrucosispora;	Bacteria;Actinobacteria;Micromonosporales;Micromonosporaceae;
1acc32915b9a3fedfab668c2c2547e3d	0	81	0	0	0	0	94.5295	Bacteria;Chloroflexota;Dehalococcoidia;S085;Incertae Sedis;Incertae Sedis;	Bacteria;"Chloroflexi";	Unclassified;	Unclassified;
aa2e9b62b95203c70919a8d233ff3234	0	80	0	0	0	0	93.913	Bacteria;Chloroflexota;KD4-96;Incertae Sedis;Incertae Sedis;Incertae Sedis;	Bacteria;	Unclassified;	Unclassified;
2fc8c40ca2a8bfb16217cc3292af609d	0	0	80	0	0	0	97.8118	Bacteria;Pseudomonadota;Alphaproteobacteria;Hyphomicrobiales;Devosiaceae;	Bacteria;"Proteobacteria";Alphaproteobacteria;Rhizobiales;	Unclassified;	Unclassified;
bb37a5d1eb6ad51ade210b06c58a8df1	0	0	0	80	0	0	94.6921	Bacteria;Gemmatimonadota;Gemmatimonadia;Gemmatimonadales;Gemmatimonadaceae;Incertae Sedis;	Bacteria;	Unclassified;	Bacteria;
be13dbef7f70a106380ccfa9d27f7ad9	0	0	0	80	0	0	91.2863	Bacteria;Acidobacteriota;Vicinamibacteria;Vicinamibacterales;Incertae Sedis;Incertae Sedis;	Bacteria;"Acidobacteria";Acidobacteria_Gp6;Gp6;	Unclassified;	Bacteria;
bec0ae6bb51c5e5403337390c39a2655	0	0	0	0	0	80	97.4138	Bacteria;Actinomycetota;Actinobacteria;Micrococcales;Microbacteriaceae;Agromyces;	Bacteria;"Actinobacteria";Actinobacteria;Actinobacteridae;Actinomycetales;Micrococcineae;Microbacteriaceae;Agromyces;	Bacteria;Actinobacteria;Actinobacteria;Micrococcales;Microbacteriaceae;Agromyces;	Bacteria;Actinobacteria;Micrococcales;Microbacteriaceae;Agromyces;
70aa0e42ff896e4210a0c273ab6c26c9	0	0	0	0	0	80	95.5319	Bacteria;Gemmatimonadota;Gemmatimonadia;Gemmatimonadales;Gemmatimonadaceae;Incertae Sedis;	Bacteria;	Unclassified;	Bacteria;
9097d474438bb3ec377db489a674fd83	79	0	0	0	0	0	96.9432	Bacteria;Pseudomonadota;Alphaproteobacteria;Sphingomonadales;Sphingomonadaceae;Sphingomonas;	Bacteria;"Proteobacteria";Alphaproteobacteria;Sphingomonadales;Sphingomonadaceae;Sphingomonas;	Unclassified;	Bacteria;
8d6dfcadfc1754a785aeff0878644b01	79	0	0	0	0	0	93.3747	Bacteria;Actinomycetota;Thermoleophilia;Gaiellales;Incertae Sedis;Incertae Sedis;	Bacteria;"Actinobacteria";Actinobacteria;Rubrobacteridae;Gaiellales;Gaiellaceae;Gaiella;	Unclassified;	Bacteria;environmental samples;
deed6943e8a999261ff9b937446ed5b8	0	79	0	0	0	0	76.7241	Unclassified;	Unclassified;	Unclassified;	Unclassified;
ae8fa591fbf6f8da611f84ed6a744046	0	0	0	0	79	0	94.9367	Bacteria;Gemmatimonadota;Gemmatimonadia;Gemmatimonadales;Gemmatimonadaceae;Incertae Sedis;	Bacteria;	Unclassified;	Bacteria;
46169b61390151901d0ba17ef0898ada	78	0	0	0	0	0	93.6957	Bacteria;Chloroflexota;KD4-96;Incertae Sedis;Incertae Sedis;Incertae Sedis;	Bacteria;	Unclassified;	Unclassified;
4a74aa8cac313676bb4a3422ed824329	0	0	0	0	0	78	97.8308	Bacteria;Actinomycetota;Actinobacteria;Streptosporangiales;Thermomonosporaceae;Actinomadura;	Bacteria;"Actinobacteria";Actinobacteria;Actinobacteridae;Actinomycetales;Streptosporangineae;Thermomonosporaceae;Actinomadura;	Bacteria;Actinobacteria;Actinobacteria;Actinomycetales;Streptosporangineae;Thermomonosporaceae;Actinomadura;	Bacteria;Actinobacteria;Streptosporangiales;Thermomonosporaceae;Actinomadura;
98953db7f7be523ede2f41fdaa1150a4	77	0	0	0	0	0	95.339	Bacteria;Gemmatimonadota;Gemmatimonadia;Gemmatimonadales;Gemmatimonadaceae;Incertae Sedis;	Bacteria;	Unclassified;	Bacteria;
3495452f4a12214db01a47058113b9b9	0	0	77	0	0	0	93.3747	Bacteria;Acidobacteriota;Vicinamibacteria;Vicinamibacterales;Incertae Sedis;Incertae Sedis;	Bacteria;"Acidobacteria";Acidobacteria_Gp6;Gp6;	Unclassified;	Bacteria;
c73f6e7f9aa1151ba7976e014980f1b7	0	0	0	0	77	0	90.5579	Unclassified;	Unclassified;	Unclassified;	Unclassified;
ff1e50c08be0025a3fb4a824473ef775	0	0	0	76	0	0	96.9008	Bacteria;Bacillota;Bacilli;Bacillales;Bacillaceae;	Bacteria;Firmicutes;Bacilli;Bacillales;Bacillaceae 1;Bacillus;	Bacteria;Firmicutes;Bacilli;Bacillales;Bacillaceae;Bacillus;	Bacteria;
f6569472dcc0d3ad3c72af0559ccb79c	0	0	0	0	0	76	98.3402	Bacteria;Pseudomonadota;Gammaproteobacteria;Pseudomonadales;Pseudomonadaceae;Pseudomonas;	Bacteria;"Proteobacteria";Gammaproteobacteria;Pseudomonadales;Pseudomonadaceae;Pseudomonas;	Unclassified;	Bacteria;
42730fa0cd2dcebc8261187136ef9b2e	75	0	0	0	0	0	92.9607	Bacteria;Actinomycetota;Thermoleophilia;Gaiellales;Incertae Sedis;Incertae Sedis;	Bacteria;"Actinobacteria";Actinobacteria;Rubrobacteridae;Gaiellales;Gaiellaceae;Gaiella;	Unclassified;	Unclassified;
575894cc5a1d4ad390e66e412d3204f9	0	0	75	0	0	0	81.7805	Bacteria;Latescibacterota;Latescibacteria;Latescibacterales;Latescibacteraceae;Incertae Sedis;	Bacteria;unclassified_Bacteria;	Unclassified;	Bacteria;environmental samples;
178694a54b0accf21496b39d4076e214	0	0	0	0	75	0	95.0538	Bacteria;Actinomycetota;Actinobacteria;Propionibacteriales;Nocardioidaceae;Nocardioides;	Bacteria;"Actinobacteria";Actinobacteria;Actinobacteridae;Actinomycetales;Propionibacterineae;Nocardioidaceae;Nocardioides;	Bacteria;Actinobacteria;Actinobacteria;Actinomycetales;Propionibacterineae;Nocardioidaceae;Nocardioides;	Bacteria;
00cff746661297d5bd45c5c8f0c679fc	0	0	0	0	0	75	95.3947	Bacteria;Pseudomonadota;Alphaproteobacteria;Hyphomicrobiales;Beijerinckiaceae;Microvirga;	Bacteria;"Proteobacteria";Alphaproteobacteria;Rhizobiales;Methylobacteriaceae;Microvirga;	Unclassified;	Bacteria;
a7cb25a05ae6e0d75b77fd0f3fb703d8	0	0	74	0	0	0	76.4579	Unclassified;	Unclassified;	Unclassified;	Unclassified;
410bb0d87e4e81b71d093658a0a4892b	0	0	74	0	0	0	98.0519	Bacteria;Actinomycetota;Actinobacteria;Mycobacteriales;Nocardiaceae;Rhodococcus;	Bacteria;"Actinobacteria";Actinobacteria;Actinobacteridae;Actinomycetales;Corynebacterineae;Nocardiaceae;Rhodococcus;	Bacteria;Actinobacteria;Actinobacteria;Actinomycetales;Corynebacterineae;Nocardiaceae;Rhodococcus;	Bacteria;Actinobacteria;Corynebacteriales;Nocardiaceae;Rhodococcus;
1943342445e4ed4eb2d014e4d562fa7d	0	0	74	0	0	0	97.314	Bacteria;Bacillota;Bacilli;Bacillales;Bacillaceae;	Bacteria;Firmicutes;Bacilli;Bacillales;Bacillaceae 1;Bacillus;	Bacteria;Firmicutes;Bacilli;Bacillales;Bacillaceae;Bacillus;	Bacteria;
db56896317e6d13692823a9bb2cb4b17	0	0	0	74	0	0	96.2343	Bacteria;Bacteroidota;Bacteroidia;Flavobacteriales;Flavobacteriaceae;Flavobacterium;	Bacteria;"Bacteroidetes";Flavobacteriia;"Flavobacteriales";Flavobacteriaceae;Flavobacterium;	Unclassified;	Bacteria;
416ac580a1b95194c5cf8249fb822af7	0	0	0	74	0	0	97.1014	Bacteria;Bacillota;Bacilli;Bacillales;	Bacteria;Firmicutes;Bacilli;Bacillales;Bacillaceae 1;	Bacteria;Firmicutes;Bacilli;Bacillales;Bacillaceae;Bacillus;	Bacteria;Firmicutes;Bacilli;Bacillales;Bacillaceae;
a722d0cb92a6a54f798b74365ede7309	0	0	0	74	0	0	97.5983	Bacteria;Actinomycetota;Actinobacteria;Streptosporangiales;Streptosporangiaceae;Nonomuraea;	Bacteria;"Actinobacteria";Actinobacteria;Actinobacteridae;Actinomycetales;Streptosporangineae;Streptosporangiaceae;Nonomuraea;	Bacteria;Actinobacteria;Actinobacteria;Actinomycetales;Streptosporangineae;Streptosporangiaceae;Nonomuraea;	Bacteria;
751959fec72a7f32be9d256aeb143734	0	0	0	0	0	74	97.5877	Bacteria;Pseudomonadota;Alphaproteobacteria;Hyphomicrobiales;Xanthobacteraceae;Incertae Sedis;	Bacteria;"Proteobacteria";Alphaproteobacteria;Rhizobiales;	Unclassified;	Bacteria;
aa501bbb80c038687d63f2ab9a666b62	72	0	0	0	0	0	94.5946	Bacteria;Acidobacteriota;Blastocatellia;Pyrinomonadales;Pyrinomonadaceae;Incertae Sedis;	Bacteria;"Acidobacteria";Acidobacteria_Gp4;Gp4;	Unclassified;	Bacteria;
d9d9b100772ef03209e6b469d4efa870	72	0	0	0	0	0	95.8963	Bacteria;Actinomycetota;Actinobacteria;Propionibacteriales;Nocardioidaceae;Nocardioides;	Bacteria;"Actinobacteria";Actinobacteria;Actinobacteridae;Actinomycetales;Propionibacterineae;Nocardioidaceae;Nocardioides;	Bacteria;Actinobacteria;Actinobacteria;Actinomycetales;Propionibacterineae;Nocardioidaceae;Nocardioides;	Bacteria;
9e5acc36486ba4cf4420c1b4d58bf042	0	72	0	0	0	0	95.4148	Bacteria;Pseudomonadota;Alphaproteobacteria;Hyphomicrobiales;Beijerinckiaceae;Microvirga;	Bacteria;"Proteobacteria";Alphaproteobacteria;Rhizobiales;Methylobacteriaceae;Microvirga;	Unclassified;	Bacteria;
43f7643d9da252eaf53e1a6b1fcf1609	0	0	72	0	0	0	96.7105	Bacteria;Acidobacteriota;Blastocatellia;Blastocatellales;Blastocatellaceae;	Bacteria;"Acidobacteria";Acidobacteria_Gp4;Aridibacter;	Bacteria;Acidobacteria;Blastocatellia;Blastocatellales;Blastocatellaceae;Stenotrophobacter;	Bacteria;
4d6540dbf33aeaddc3006b0d0078cbd7	0	0	0	0	0	72	98.2646	Bacteria;Actinomycetota;Actinobacteria;Mycobacteriales;Nocardiaceae;Rhodococcus;	Bacteria;"Actinobacteria";Actinobacteria;Actinobacteridae;Actinomycetales;Corynebacterineae;Nocardiaceae;Rhodococcus;	Bacteria;Actinobacteria;Actinobacteria;Actinomycetales;Corynebacterineae;Nocardiaceae;Rhodococcus;	Bacteria;Actinobacteria;Corynebacteriales;Nocardiaceae;Rhodococcus;
dede88b8883ff541accef7fb98fbce09	0	0	71	0	0	0	88.0952	Bacteria;Chloroflexota;Chloroflexia;Thermomicrobiales;AKYG1722;Incertae Sedis;	Bacteria;"Chloroflexi";Thermomicrobia;Sphaerobacteridae;Sphaerobacterales;"Sphaerobacterineae";Sphaerobacteraceae;unclassified_Sphaerobacteraceae;	Unclassified;	Bacteria;
22db9822e02b6b090dd263daa3313961	0	0	71	0	0	0	95.9574	Bacteria;Actinomycetota;Actinobacteria;Propionibacteriales;Nocardioidaceae;Nocardioides;	Bacteria;"Actinobacteria";Actinobacteria;Actinobacteridae;Actinomycetales;Propionibacterineae;Nocardioidaceae;Nocardioides;	Bacteria;Actinobacteria;Actinobacteria;Actinomycetales;Propionibacterineae;Nocardioidaceae;Nocardioides;	Bacteria;
9f21871d2d0aa76499172b5105cd8f3a	0	0	71	0	0	0	95.8506	Bacteria;Acidobacteriota;Vicinamibacteria;Vicinamibacterales;Incertae Sedis;Incertae Sedis;	Bacteria;"Acidobacteria";Acidobacteria_Gp6;Gp6;	Unclassified;	Bacteria;
aad7033b553c1236345bec19a4ff6c9d	0	0	0	71	0	0	97.593	Bacteria;Pseudomonadota;Alphaproteobacteria;Hyphomicrobiales;Devosiaceae;	Bacteria;"Proteobacteria";Alphaproteobacteria;Rhizobiales;	Unclassified;	Unclassified;
ce70bfbb5526cbb2013b97c8adf0b4d9	0	0	0	0	0	71	97.6035	Bacteria;Cyanobacteriota;Cyanobacteriia;Chloroplast;Incertae Sedis;Incertae Sedis;	Unclassified;	Unclassified;	Eukaryota;Viridiplantae;Streptophyta;Embryophyta;Tracheophyta;Spermatophyta;Magnoliophyta;eudicotyledons;Gunneridae;Pentapetalae;
8e2b49fbc8ba05bee51473e7df77e841	0	0	70	0	0	0	97.3274	Bacteria;Pseudomonadota;Alphaproteobacteria;Hyphomicrobiales;Methyloligellaceae;Incertae Sedis;	Bacteria;"Proteobacteria";Alphaproteobacteria;Rhizobiales;Rhodobiaceae;	Unclassified;	Unclassified;
ae50ad8e5d627e5397a8edccd5e63127	0	0	70	0	0	0	95.1965	Bacteria;Chloroflexota;JG30-KF-CM66;Incertae Sedis;Incertae Sedis;Incertae Sedis;	Bacteria;	Unclassified;	Bacteria;
1da2b5d0026f82e40026e529d1398e4f	0	0	0	70	0	0	88.3117	Bacteria;Chloroflexota;Chloroflexia;Thermomicrobiales;AKYG1722;Incertae Sedis;	Bacteria;"Chloroflexi";Thermomicrobia;Sphaerobacteridae;Sphaerobacterales;"Sphaerobacterineae";Sphaerobacteraceae;unclassified_Sphaerobacteraceae;	Unclassified;	Bacteria;
afafd4887685d8d6bba67a0224b3f353	69	0	0	0	0	0	97.3799	Bacteria;Pseudomonadota;Alphaproteobacteria;Hyphomicrobiales;Xanthobacteraceae;Incertae Sedis;	Bacteria;"Proteobacteria";Alphaproteobacteria;Rhizobiales;	Unclassified;	Bacteria;
acde05eb5eeed5af193e5a3ed0fe16e6	0	69	0	0	0	0	82.563	Unclassified;	Unclassified;	Unclassified;	Unclassified;
13435aebcd7c85199b20c86c1944abb8	0	0	0	69	0	0	91.4938	Bacteria;Acidobacteriota;Vicinamibacteria;Vicinamibacterales;Incertae Sedis;Incertae Sedis;	Bacteria;"Acidobacteria";Acidobacteria_Gp6;Gp6;	Unclassified;	Bacteria;
b37a72aef4d548fab5e8d3db695347a9	0	0	0	69	0	0	97.0711	Bacteria;Bacteroidota;Bacteroidia;Flavobacteriales;Flavobacteriaceae;Flavobacterium;	Bacteria;"Bacteroidetes";Flavobacteriia;"Flavobacteriales";Flavobacteriaceae;Flavobacterium;	Bacteria;Bacteroidetes;Flavobacteriia;Flavobacteriales;Flavobacteriaceae;Flavobacterium;	Bacteria;
d83cb4fbf384d8de62be62790269ba52	0	0	0	0	0	69	93.361	Bacteria;Actinomycetota;Thermoleophilia;Gaiellales;Incertae Sedis;Incertae Sedis;	Bacteria;"Actinobacteria";Actinobacteria;Rubrobacteridae;Gaiellales;Gaiellaceae;Gaiella;	Unclassified;	Bacteria;environmental samples;
1df9f4927b20b769e0947519774077df	0	0	0	0	0	69	97.807	Bacteria;Pseudomonadota;Alphaproteobacteria;Rhodobacterales;Paracoccaceae;	Bacteria;"Proteobacteria";Alphaproteobacteria;Rhodobacterales;Rhodobacteraceae;	Bacteria;Proteobacteria;Alphaproteobacteria;Rhodobacterales;Rhodobacteraceae;Gemmobacter;	Bacteria;
84b90d132a2a672dad733885312ada0b	0	68	0	0	0	0	97.3196	Bacteria;Bacillota;Bacilli;Bacillales;Bacillaceae;	Bacteria;Firmicutes;Bacilli;Bacillales;Bacillaceae 1;Bacillus;	Bacteria;Firmicutes;Bacilli;Bacillales;Bacillaceae;Bacillus;	Bacteria;
ee94c0968f8b86dfb33a87610c2254b3	0	0	68	0	0	0	97.6344	Bacteria;Actinomycetota;Actinobacteria;Micrococcales;Microbacteriaceae;Agromyces;	Bacteria;"Actinobacteria";Actinobacteria;Actinobacteridae;Actinomycetales;Micrococcineae;Microbacteriaceae;Agromyces;	Bacteria;Actinobacteria;Actinobacteria;Micrococcales;Microbacteriaceae;Agromyces;	Bacteria;Actinobacteria;Micrococcales;Microbacteriaceae;Agromyces;
bac1d47fda9b4f689c485e66a6070204	0	0	0	68	0	0	90.8297	Bacteria;Pseudomonadota;Alphaproteobacteria;Incertae Sedis;Incertae Sedis;Incertae Sedis;	Bacteria;"Proteobacteria";Alphaproteobacteria;Rhodospirillales;	Unclassified;	Bacteria;
0ca039e76045b6239e2fce1fbdff8d06	0	0	0	68	0	0	95.186	Bacteria;Pseudomonadota;Alphaproteobacteria;Hyphomicrobiales;Beijerinckiaceae;Microvirga;	Bacteria;"Proteobacteria";Alphaproteobacteria;Rhizobiales;Methylobacteriaceae;Microvirga;	Unclassified;	Bacteria;
cb0a1b9535bc2cd1db59a244a46e16f6	0	0	0	0	68	0	96.9136	Bacteria;Bacillota;Bacilli;Bacillales;	Bacteria;Firmicutes;Bacilli;Bacillales;Bacillaceae 1;	Bacteria;Firmicutes;Bacilli;Bacillales;Bacillaceae;Bacillus;	Bacteria;Firmicutes;Bacilli;Bacillales;Bacillaceae;
2232053c9795afa18fa128821b711e48	0	0	0	0	0	68	82.1429	Unclassified;	Unclassified;	Unclassified;	Unclassified;
ce8276321c42744f7bb0c17720170a8f	67	0	0	0	0	0	85.8696	Bacteria;Chloroflexota;Anaerolineae;Aggregatilineales;A4b;OLB13;	Bacteria;"Chloroflexi";	Unclassified;	Unclassified;
24989b37a81ba28a2799052701e38e38	67	0	0	0	0	0	76.5086	Unclassified;	Unclassified;	Unclassified;	Unclassified;
797d55ade3746b3bce44d57676f49fde	67	0	0	0	0	0	98.0392	Bacteria;Actinomycetota;Actinobacteria;Streptosporangiales;Streptosporangiaceae;Nonomuraea;	Bacteria;"Actinobacteria";Actinobacteria;Actinobacteridae;Actinomycetales;Streptosporangineae;Streptosporangiaceae;Nonomuraea;	Bacteria;Actinobacteria;Actinobacteria;Actinomycetales;Streptosporangineae;Streptosporangiaceae;Nonomuraea;	Bacteria;
55b833395dd7531d5f248453dfc4db5b	0	0	67	0	0	0	95.0324	Bacteria;Actinomycetota;Actinobacteria;Propionibacteriales;Nocardioidaceae;Nocardioides;	Bacteria;"Actinobacteria";Actinobacteria;Actinobacteridae;Actinomycetales;Propionibacterineae;Nocardioidaceae;	Bacteria;Actinobacteria;Actinobacteria;Actinomycetales;Propionibacterineae;Nocardioidaceae;Nocardioides;	Bacteria;
ad7e5537f4dda53ddf6cb5562561714d	0	0	67	0	0	0	94.7368	Bacteria;Chloroflexota;Dehalococcoidia;S085;Incertae Sedis;Incertae Sedis;	Bacteria;"Chloroflexi";	Unclassified;	Unclassified;
bf7543554f40e4314150313a9499c7af	0	0	67	0	0	0	95.671	Bacteria;Actinomycetota;Actinobacteria;Propionibacteriales;Nocardioidaceae;Nocardioides;	Bacteria;"Actinobacteria";Actinobacteria;Actinobacteridae;Actinomycetales;Propionibacterineae;Nocardioidaceae;Nocardioides;	Bacteria;Actinobacteria;Actinobacteria;Actinomycetales;Propionibacterineae;Nocardioidaceae;Nocardioides;	Bacteria;
6836271088b7cba2e84a3377ae4b2beb	0	0	0	0	67	0	96.9957	Bacteria;Actinomycetota;Actinobacteria;Pseudonocardiales;Pseudonocardiaceae;Saccharomonospora;	Bacteria;"Actinobacteria";Actinobacteria;Actinobacteridae;Actinomycetales;Pseudonocardineae;Pseudonocardiaceae;Saccharomonospora;	Bacteria;Actinobacteria;Actinobacteria;Actinomycetales;Pseudonocardineae;Pseudonocardiaceae;Saccharomonospora;	Bacteria;Actinobacteria;Pseudonocardiales;Pseudonocardiaceae;Saccharomonospora;
de8de9cf4813b284c7291449bc0554a7	0	0	0	0	0	67	96.1702	Bacteria;Actinomycetota;Actinobacteria;Propionibacteriales;Nocardioidaceae;Nocardioides;	Bacteria;"Actinobacteria";Actinobacteria;Actinobacteridae;Actinomycetales;Propionibacterineae;Nocardioidaceae;Nocardioides;	Bacteria;Actinobacteria;Actinobacteria;Actinomycetales;Propionibacterineae;Nocardioidaceae;Nocardioides;	Bacteria;
f6991359cc19290353947661feb0fccb	0	0	0	0	0	67	98.0306	Bacteria;Pseudomonadota;Alphaproteobacteria;Hyphomicrobiales;Rhizobiaceae;	Bacteria;"Proteobacteria";Alphaproteobacteria;Rhizobiales;	Unclassified;	Bacteria;
1777e0de60cbd35c5a255c48cccd9d49	0	0	66	0	0	0	93.1535	Bacteria;Actinomycetota;Thermoleophilia;Gaiellales;Incertae Sedis;Incertae Sedis;	Bacteria;"Actinobacteria";Actinobacteria;Rubrobacteridae;Gaiellales;Gaiellaceae;Gaiella;	Unclassified;	Bacteria;environmental samples;
8589cbea5dfe635f9934bbcadcdcd036	0	0	66	0	0	0	97.9253	Bacteria;Pseudomonadota;Gammaproteobacteria;Pseudomonadales;Pseudomonadaceae;Pseudomonas;	Bacteria;"Proteobacteria";Gammaproteobacteria;Pseudomonadales;Pseudomonadaceae;Pseudomonas;	Unclassified;	Bacteria;
688d4c328b5b6eb6034ccb484f1ff501	0	0	0	66	0	0	97.5207	Bacteria;Pseudomonadota;Gammaproteobacteria;Pseudomonadales;Pseudomonadaceae;Pseudomonas;	Bacteria;"Proteobacteria";Gammaproteobacteria;Pseudomonadales;Pseudomonadaceae;Pseudomonas;	Bacteria;Proteobacteria;Gammaproteobacteria;Pseudomonadales;Pseudomonadaceae;Pseudomonas;	Bacteria;Proteobacteria;Gammaproteobacteria;Pseudomonadales;Pseudomonadaceae;Pseudomonas;
c191b741b7da658c07a015d6619bc112	0	0	0	66	0	0	97.1554	Bacteria;Pseudomonadota;Alphaproteobacteria;Hyphomicrobiales;Xanthobacteraceae;Incertae Sedis;	Bacteria;"Proteobacteria";Alphaproteobacteria;Rhizobiales;	Unclassified;	Bacteria;
167d6b325a6f08eccfd88e01ca657902	0	0	0	0	66	0	90.9287	Unclassified;	Unclassified;	Unclassified;	Unclassified;
6bc271c4eebcc42c918c13562e104d1d	0	0	0	0	66	0	91.1523	Bacteria;Acidobacteriota;Vicinamibacteria;Vicinamibacterales;Incertae Sedis;Incertae Sedis;	Bacteria;"Acidobacteria";Acidobacteria_Gp6;Gp6;	Unclassified;	Bacteria;
44e0d5468c4619f394c7039df563de3c	0	0	0	0	66	0	96.4657	Bacteria;Bacteroidota;Bacteroidia;Flavobacteriales;Flavobacteriaceae;Flavobacterium;	Bacteria;"Bacteroidetes";Flavobacteriia;"Flavobacteriales";Flavobacteriaceae;Flavobacterium;	Bacteria;Bacteroidetes;Flavobacteriia;Flavobacteriales;Flavobacteriaceae;Flavobacterium;	Bacteria;
be1a61f7adf09c258750949bde2f3be1	0	0	0	0	0	66	94.7368	Bacteria;Acidobacteriota;Acidobacteriae;Bryobacterales;Bryobacteraceae;Paludibaculum;	Bacteria;"Acidobacteria";Acidobacteria_Gp3;	Unclassified;	Unclassified;
68d7806457fede42bb62b430204c74b4	0	0	0	0	0	66	97.5104	Bacteria;Bacillota;Bacilli;Bacillales;	Bacteria;Firmicutes;Bacilli;Bacillales;Bacillaceae 1;	Bacteria;Firmicutes;Bacilli;Bacillales;Bacillaceae;Bacillus;	Bacteria;Firmicutes;Bacilli;Bacillales;Bacillaceae;
6769e0b391d38b7751243f6abac4b923	65	0	0	0	0	0	82.8452	Unclassified;	Unclassified;	Unclassified;	Unclassified;
bdb00d9120883013b724ad8940715428	65	0	0	0	0	0	96.3362	Bacteria;Actinomycetota;Actinobacteria;Micromonosporales;Micromonosporaceae;	Bacteria;"Actinobacteria";Actinobacteria;Actinobacteridae;Actinomycetales;Micromonosporineae;Micromonosporaceae;	Bacteria;Actinobacteria;Actinobacteria;Actinomycetales;Micromonosporineae;Micromonosporaceae;Verrucosispora;	Bacteria;Actinobacteria;Micromonosporales;Micromonosporaceae;
5e678ad49063d034fc8633dfa4051dca	0	0	0	65	0	0	96.0084	Bacteria;Bacteroidota;Bacteroidia;Cytophagales;Microscillaceae;	Bacteria;"Bacteroidetes";Cytophagia;Cytophagales;	Unclassified;	Bacteria;environmental samples;
3efd5783c3e73cf36bfe6736ae2a4c8d	0	0	0	65	0	0	97.1922	Bacteria;Actinomycetota;Actinobacteria;Kitasatosporales;Streptomycetaceae;Streptomyces;	Bacteria;"Actinobacteria";Actinobacteria;Actinobacteridae;Actinomycetales;Streptomycineae;Streptomycetaceae;Streptomyces;	Bacteria;Actinobacteria;Actinobacteria;Actinomycetales;Streptomycineae;Streptomycetaceae;Streptomyces;	Bacteria;Actinobacteria;Streptomycetales;Streptomycetaceae;Streptomyces;
4735516aff2fcd97ad72ccd01ac9da12	0	64	0	0	0	0	96.4286	Bacteria;Nitrospirota;Nitrospiria;Nitrospirales;Nitrospiraceae;Nitrospira;	Bacteria;Nitrospirae;"Nitrospira";"Nitrospirales";"Nitrospiraceae";Nitrospira;	Unclassified;	Bacteria;environmental samples;
31cce0641aad281092f22eb86315a3cf	0	0	64	0	0	0	97.4026	Bacteria;Actinomycetota;Actinobacteria;Propionibacteriales;Nocardioidaceae;	Bacteria;"Actinobacteria";Actinobacteria;Actinobacteridae;Actinomycetales;Propionibacterineae;Nocardioidaceae;	Bacteria;Actinobacteria;Actinobacteria;Actinomycetales;Propionibacterineae;Nocardioidaceae;Nocardioides;	Unclassified;
fb5b18ae2828bf881b8397b15e4ca891	0	0	0	0	0	64	97.6139	Bacteria;Actinomycetota;Actinobacteria;Kitasatosporales;Streptomycetaceae;Streptomyces;	Bacteria;"Actinobacteria";Actinobacteria;Actinobacteridae;Actinomycetales;Streptomycineae;Streptomycetaceae;Streptomyces;	Bacteria;Actinobacteria;Actinobacteria;Actinomycetales;Streptomycineae;Streptomycetaceae;Streptomyces;	Bacteria;Actinobacteria;Streptomycetales;Streptomycetaceae;Streptomyces;
1d259eb734297bba3a97b32b9c9ec4cf	0	0	0	0	0	64	97.8308	Bacteria;Actinomycetota;Actinobacteria;Mycobacteriales;Nocardiaceae;Nocardia;	Bacteria;"Actinobacteria";Actinobacteria;Actinobacteridae;Actinomycetales;Corynebacterineae;Nocardiaceae;Nocardia;	Bacteria;Actinobacteria;Actinobacteria;Actinomycetales;Corynebacterineae;Nocardiaceae;Nocardia;	Bacteria;Actinobacteria;Corynebacteriales;Nocardiaceae;Nocardia;
5770f82db5b0896623bec439d4301422	0	63	0	0	0	0	97.8448	Bacteria;Actinomycetota;Actinobacteria;Pseudonocardiales;Pseudonocardiaceae;Saccharomonospora;	Bacteria;"Actinobacteria";Actinobacteria;Actinobacteridae;Actinomycetales;Pseudonocardineae;Pseudonocardiaceae;Saccharomonospora;	Bacteria;Actinobacteria;Actinobacteria;Actinomycetales;Pseudonocardineae;Pseudonocardiaceae;Saccharomonospora;	Bacteria;Actinobacteria;Pseudonocardiales;Pseudonocardiaceae;Saccharomonospora;
c87be571e8adc465711e988fe8963fb5	0	63	0	0	0	0	94.7826	Bacteria;Chloroflexota;JG30-KF-CM66;Incertae Sedis;Incertae Sedis;Incertae Sedis;	Bacteria;	Unclassified;	Bacteria;
57d3a7f876f8061ae87fbb2d6834fd0d	0	63	0	0	0	0	97.5501	Bacteria;Pseudomonadota;Alphaproteobacteria;Hyphomicrobiales;Methyloligellaceae;Incertae Sedis;	Bacteria;"Proteobacteria";Alphaproteobacteria;Rhizobiales;Rhodobiaceae;	Unclassified;	Unclassified;
d7c0db06da55713fc3f36de01a5b6e60	0	63	0	0	0	0	96.7249	Bacteria;Pseudomonadota;Alphaproteobacteria;Sphingomonadales;Sphingomonadaceae;Sphingomonas;	Bacteria;"Proteobacteria";Alphaproteobacteria;Sphingomonadales;Sphingomonadaceae;Sphingomonas;	Unclassified;	Bacteria;
2611825f8ad89e23552315fadfdc15cf	0	0	0	63	0	0	95.4262	Bacteria;Pseudomonadota;Gammaproteobacteria;Burkholderiales;Nitrosomonadaceae;MND1;	Bacteria;"Proteobacteria";Betaproteobacteria;	Unclassified;	Bacteria;
66b6403d34a68a64ddb8a5240a51c783	0	0	0	0	63	0	95.4639	Bacteria;Pseudomonadota;Gammaproteobacteria;Burkholderiales;Nitrosomonadaceae;MND1;	Bacteria;"Proteobacteria";Betaproteobacteria;	Unclassified;	Bacteria;
6cd400aac2b36b83c01c2f78f27b0bd1	62	0	0	0	0	0	94.5415	Bacteria;Chloroflexota;Dehalococcoidia;S085;Incertae Sedis;Incertae Sedis;	Bacteria;"Chloroflexi";	Unclassified;	Unclassified;
e8e90e106ee054421230e9a164d13bfd	62	0	0	0	0	0	94.4099	Bacteria;Planctomycetota;OM190;Incertae Sedis;Incertae Sedis;Incertae Sedis;	Bacteria;"Planctomycetes";Planctomycetia;unclassified_Planctomycetia;	Unclassified;	Bacteria;environmental samples;
2ef7a58ab35af17d16b18a3f360656cd	62	0	0	0	0	0	91.3223	Bacteria;Acidobacteriota;Vicinamibacteria;Vicinamibacterales;Incertae Sedis;Incertae Sedis;	Bacteria;"Acidobacteria";Acidobacteria_Gp6;Gp6;	Unclassified;	Bacteria;
6244dff6bf441d6c3ee45f4a715d83e2	62	0	0	0	0	0	89.5178	Unclassified;	Unclassified;	Unclassified;	Unclassified;
3baaeeafc87a981f060541e9f96858f4	62	0	0	0	0	0	95.4148	Bacteria;Pseudomonadota;Alphaproteobacteria;Hyphomicrobiales;Beijerinckiaceae;Microvirga;	Bacteria;"Proteobacteria";Alphaproteobacteria;Rhizobiales;Methylobacteriaceae;Microvirga;	Unclassified;	Bacteria;
a08787d420cd0a19a7f39b5ff327db3f	0	62	0	0	0	0	83.6478	Bacteria;Chloroflexota;Chloroflexia;Thermomicrobiales;JG30-KF-CM45;Incertae Sedis;	Bacteria;"Chloroflexi";Thermomicrobia;Sphaerobacteridae;Sphaerobacterales;"Sphaerobacterineae";Sphaerobacteraceae;Nitrolancea;	Unclassified;	Bacteria;environmental samples;
d40481f09fa89c87e28543bf96b88d34	0	0	62	0	0	0	91.1255	Unclassified;	Unclassified;	Unclassified;	Unclassified;
e92e4f252bd98d4f3372f44020369be8	0	0	0	0	62	0	96.3039	Bacteria;Bacillota;Bacilli;Bacillales;Bacillaceae;Peribacillus;	Bacteria;Firmicutes;Bacilli;Bacillales;Bacillaceae 1;Bacillus;	Bacteria;Firmicutes;Bacilli;Bacillales;Bacillaceae;Bacillus;	Bacteria;
b1aada5a44bc2547fa7d38d6bf80900b	0	0	0	0	62	0	96.5092	Bacteria;Bacillota;Bacilli;Bacillales;Bacillaceae;Peribacillus;	Bacteria;Firmicutes;Bacilli;Bacillales;Bacillaceae 1;Bacillus;	Bacteria;Firmicutes;Bacilli;Bacillales;Bacillaceae;Bacillus;	Bacteria;
e0c92ef46ab5f7056a104734ee270724	0	0	0	0	62	0	93.1393	Unclassified;	Unclassified;	Unclassified;	Unclassified;
20a89c2c8dc394fe828a702dafb3d67a	0	0	0	0	0	62	97.2746	Bacteria;Bacteroidota;Bacteroidia;Flavobacteriales;Flavobacteriaceae;Flavobacterium;	Bacteria;"Bacteroidetes";Flavobacteriia;"Flavobacteriales";Flavobacteriaceae;Flavobacterium;	Bacteria;Bacteroidetes;Flavobacteriia;Flavobacteriales;Flavobacteriaceae;Flavobacterium;	Bacteria;
0edb8ce322af03ed07482bc41d3f2c76	0	0	0	0	0	62	88.8889	Bacteria;Bacteroidota;Bacteroidia;Chitinophagales;Saprospiraceae;Incertae Sedis;	Bacteria;"Bacteroidetes";Sphingobacteriia;"Sphingobacteriales";"Saprospiraceae";unclassified_"Saprospiraceae";	Unclassified;	Bacteria;
0eefdc4aaa48855851a6a6145217c569	61	0	0	0	0	0	84.1996	Unclassified;	Unclassified;	Unclassified;	Unclassified;
067f39a10ce6f2add73a2e02316dd014	0	61	0	0	0	0	88.0952	Bacteria;Chloroflexota;Chloroflexia;Thermomicrobiales;AKYG1722;Incertae Sedis;	Bacteria;"Chloroflexi";Thermomicrobia;Sphaerobacteridae;Sphaerobacterales;"Sphaerobacterineae";Sphaerobacteraceae;unclassified_Sphaerobacteraceae;	Unclassified;	Bacteria;
f7e0812a5f305c700cf4178180758cc7	0	0	61	0	0	0	97.7178	Bacteria;Pseudomonadota;Gammaproteobacteria;Steroidobacterales;Steroidobacteraceae;	Bacteria;"Proteobacteria";Gammaproteobacteria;Xanthomonadales;Sinobacteraceae;	Unclassified;	Bacteria;
68ec17396c92ad464cc31e38b4a3d712	0	0	61	0	0	0	97.2917	Bacteria;Acidobacteriota;Vicinamibacteria;Vicinamibacterales;Vicinamibacteraceae;Incertae Sedis;	Bacteria;"Acidobacteria";Acidobacteria_Gp6;Gp6;	Unclassified;	Bacteria;
08021f6820c15f20d3103d510c06d4bf	0	0	0	61	0	0	84.4156	Bacteria;Chloroflexota;JG30-KF-CM66;Incertae Sedis;Incertae Sedis;Incertae Sedis;	Bacteria;"Chloroflexi";unclassified_"Chloroflexi";	Unclassified;	Bacteria;environmental samples;
981440c9dce5c09465472e174b1a544e	0	0	0	61	0	0	97.732	Bacteria;Pseudomonadota;Gammaproteobacteria;Pseudomonadales;Pseudomonadaceae;Pseudomonas;	Bacteria;"Proteobacteria";Gammaproteobacteria;Pseudomonadales;Pseudomonadaceae;Pseudomonas;	Bacteria;Proteobacteria;Gammaproteobacteria;Pseudomonadales;Pseudomonadaceae;Pseudomonas;	Bacteria;Proteobacteria;Gammaproteobacteria;Pseudomonadales;Pseudomonadaceae;Pseudomonas;
563488d9e7acd6891c75b7b7a75d94b7	0	0	0	61	0	0	97.5771	Bacteria;Cyanobacteriota;Cyanobacteriia;Chloroplast;Incertae Sedis;Incertae Sedis;	Unclassified;	Unclassified;	Eukaryota;Viridiplantae;Streptophyta;Embryophyta;Tracheophyta;Spermatophyta;Magnoliophyta;eudicotyledons;Gunneridae;Pentapetalae;
17bb596a660ae0884c9b67db911509c2	0	0	0	61	0	0	97.5052	Bacteria;Bacillota;Bacilli;Paenibacillales;Paenibacillaceae;Paenibacillus;	Bacteria;Firmicutes;Bacilli;Bacillales;Paenibacillaceae 1;Paenibacillus;	Unclassified;	Bacteria;Firmicutes;Bacilli;Bacillales;Paenibacillaceae;Paenibacillus;
00261e5522a8c445c872455794fb12a9	0	0	0	0	61	0	97.5258	Bacteria;Pseudomonadota;Gammaproteobacteria;Pseudomonadales;Pseudomonadaceae;Pseudomonas;	Bacteria;"Proteobacteria";Gammaproteobacteria;Pseudomonadales;Pseudomonadaceae;Pseudomonas;	Bacteria;Proteobacteria;Gammaproteobacteria;Pseudomonadales;Pseudomonadaceae;Pseudomonas;	Bacteria;
d5d79f4b67479a3f49ba4432d743c1ea	0	0	0	0	0	61	96.4912	Bacteria;Pseudomonadota;Alphaproteobacteria;Hyphomicrobiales;Hyphomicrobiaceae;Hyphomicrobium;	Bacteria;"Proteobacteria";Alphaproteobacteria;Rhizobiales;Hyphomicrobiaceae;	Unclassified;	Bacteria;
dbb2e0200862d0d3e604fbebdaf2c440	60	0	0	0	0	0	93.9457	Unclassified;	Unclassified;	Unclassified;	Unclassified;
93c75ec62aec073438aff45e4432eea7	60	0	0	0	0	0	87.8351	Bacteria;Methylomirabilota;Methylomirabilia;Rokubacteriales;WX65;Incertae Sedis;	Bacteria;unclassified_Bacteria;	Unclassified;	Bacteria;
6ccdb820253d297aa71b5283c74c5572	0	0	60	0	0	0	91.2473	Bacteria;Pseudomonadota;Alphaproteobacteria;Incertae Sedis;Incertae Sedis;Incertae Sedis;	Bacteria;"Proteobacteria";Alphaproteobacteria;Rhodospirillales;	Unclassified;	Bacteria;
fb6b8bc37c82a3ad8f338e03f1f4608b	0	0	0	60	0	0	94.8276	Bacteria;Actinomycetota;Actinobacteria;Propionibacteriales;Nocardioidaceae;Nocardioides;	Bacteria;"Actinobacteria";Actinobacteria;Actinobacteridae;Actinomycetales;Propionibacterineae;Nocardioidaceae;	Bacteria;Actinobacteria;Actinobacteria;Actinomycetales;Propionibacterineae;Nocardioidaceae;Nocardioides;	Bacteria;
de0f4b5053ae845d842c87d43809084d	0	0	0	0	60	0	96.7949	Bacteria;Actinomycetota;Actinobacteria;Micrococcales;Microbacteriaceae;Agromyces;	Bacteria;"Actinobacteria";Actinobacteria;Actinobacteridae;Actinomycetales;Micrococcineae;Microbacteriaceae;Agromyces;	Bacteria;Actinobacteria;Actinobacteria;Micrococcales;Microbacteriaceae;Agromyces;	Bacteria;Actinobacteria;Micrococcales;Microbacteriaceae;Agromyces;
7f3b0aa1d478bde9259f77fbf49e57e4	0	0	0	0	60	0	75.7511	Unclassified;	Unclassified;	Unclassified;	Unclassified;
01f1822f47b6886a4df5491ad8a632e8	0	0	0	0	0	60	92.437	Unclassified;	Unclassified;	Unclassified;	Unclassified;
127512fc7e7ee0bc05629187abad6938	0	0	0	0	0	60	98.3402	Bacteria;Pseudomonadota;Gammaproteobacteria;Pseudomonadales;Pseudomonadaceae;Pseudomonas;	Bacteria;"Proteobacteria";Gammaproteobacteria;Pseudomonadales;Pseudomonadaceae;Pseudomonas;	Bacteria;Proteobacteria;Gammaproteobacteria;Pseudomonadales;Pseudomonadaceae;Pseudomonas;	Bacteria;
1ce4374922a5b79d90092d6f216db9d2	0	0	0	59	0	0	97.5207	Bacteria;Pseudomonadota;Gammaproteobacteria;Pseudomonadales;Pseudomonadaceae;Pseudomonas;	Bacteria;"Proteobacteria";Gammaproteobacteria;Pseudomonadales;Pseudomonadaceae;Pseudomonas;	Bacteria;Proteobacteria;Gammaproteobacteria;Pseudomonadales;Pseudomonadaceae;Pseudomonas;	Bacteria;
8e20adfb40ad64c7a08c722b05c9a4da	0	0	0	59	0	0	89.2857	Unclassified;	Unclassified;	Unclassified;	Unclassified;
36bd015e095a02abf5a61cd77cf72494	58	0	0	0	0	0	96.701	Bacteria;Bacillota;Bacilli;Bacillales;Bacillaceae;Peribacillus;	Bacteria;Firmicutes;Bacilli;Bacillales;Bacillaceae 1;Bacillus;	Bacteria;Firmicutes;Bacilli;Bacillales;Bacillaceae;Bacillus;	Bacteria;
8cf0770d5f0444faec55be8d4dce0a67	0	58	0	0	0	0	96.5443	Bacteria;Actinomycetota;Actinobacteria;Frankiales;	Bacteria;"Actinobacteria";Actinobacteria;Actinobacteridae;Actinomycetales;	Unclassified;	Bacteria;environmental samples;
b46ad6cf458ae998902d85883acf9f80	0	0	0	0	58	0	95.279	Bacteria;Actinomycetota;Actinobacteria;Micromonosporales;Micromonosporaceae;	Bacteria;"Actinobacteria";Actinobacteria;Actinobacteridae;Actinomycetales;Micromonosporineae;Micromonosporaceae;	Bacteria;Actinobacteria;Actinobacteria;Actinomycetales;Micromonosporineae;Micromonosporaceae;Verrucosispora;	Bacteria;Actinobacteria;Micromonosporales;Micromonosporaceae;
d136ec705156f0b63dfc53cd35d6dd1a	57	0	0	0	0	0	96.8944	Bacteria;Acidobacteriota;Vicinamibacteria;Vicinamibacterales;Vicinamibacteraceae;Incertae Sedis;	Bacteria;"Acidobacteria";Acidobacteria_Gp6;Gp6;	Unclassified;	Bacteria;
3c84ce20f6f5b5bb45f37028eacc2a18	0	0	57	0	0	0	94.4099	Bacteria;Actinomycetota;Thermoleophilia;Gaiellales;Gaiellaceae;Gaiella;	Bacteria;"Actinobacteria";Actinobacteria;Rubrobacteridae;Gaiellales;Gaiellaceae;Gaiella;	Unclassified;	Bacteria;
24e5cf8b98f4a250f4de5b7dbc1186da	0	0	0	57	0	0	92.6625	Bacteria;Bacteroidota;Bacteroidia;Cytophagales;Microscillaceae;Incertae Sedis;	Bacteria;"Bacteroidetes";Cytophagia;Cytophagales;unclassified_Cytophagales;	Unclassified;	Bacteria;Bacteroidetes;environmental samples;
0fc06f8746573103d62aabaec9c059b0	0	56	0	0	0	0	96.5065	Bacteria;Pseudomonadota;Alphaproteobacteria;Hyphomicrobiales;Hyphomicrobiaceae;Hyphomicrobium;	Bacteria;"Proteobacteria";Alphaproteobacteria;Rhizobiales;Hyphomicrobiaceae;	Unclassified;	Bacteria;
d58ecef5b790a20fc1ee35646a20af4c	0	0	56	0	0	0	94.3983	Bacteria;Acidobacteriota;Vicinamibacteria;Vicinamibacterales;Incertae Sedis;Incertae Sedis;	Bacteria;"Acidobacteria";Acidobacteria_Gp6;Gp6;	Unclassified;	Bacteria;
d97e30315cb653dd3ca5987c8a3647fd	0	0	0	56	0	0	96.4803	Bacteria;Bacillota;Bacilli;Bacillales;Bacillaceae;Pseudalkalibacillus;	Bacteria;Firmicutes;Bacilli;Bacillales;Bacillaceae 1;Bacillus;	Bacteria;Firmicutes;Bacilli;Bacillales;Bacillaceae;Bacillus;	Bacteria;
78e5d847dcdabd8630b9484c0ae2cd62	0	0	0	0	56	0	95.2174	Bacteria;Pseudomonadota;Alphaproteobacteria;Hyphomicrobiales;Beijerinckiaceae;Microvirga;	Bacteria;"Proteobacteria";Alphaproteobacteria;Rhizobiales;Methylobacteriaceae;Microvirga;	Unclassified;	Bacteria;
73bc3dedd9f9d403a963c238171fca55	0	0	0	0	0	56	94.2553	Bacteria;Gemmatimonadota;Gemmatimonadia;Gemmatimonadales;Gemmatimonadaceae;Incertae Sedis;	Bacteria;	Unclassified;	Bacteria;
98a4898f90bfe157465196c278df3676	0	0	0	0	0	56	98.125	Bacteria;Bacillota;Bacilli;Paenibacillales;Paenibacillaceae;Paenibacillus;	Bacteria;Firmicutes;Bacilli;Bacillales;Paenibacillaceae 1;Paenibacillus;	Unclassified;	Bacteria;Firmicutes;Bacilli;Bacillales;Paenibacillaceae;Paenibacillus;
e0912a463b9baaac5c5dca39b9d55a08	55	0	0	0	0	0	98.2609	Bacteria;Cyanobacteriota;Cyanobacteriia;Chloroplast;Incertae Sedis;Incertae Sedis;	Unclassified;	Unclassified;	Eukaryota;Viridiplantae;Streptophyta;Embryophyta;Tracheophyta;Spermatophyta;Magnoliophyta;eudicotyledons;Gunneridae;Pentapetalae;
8f0fbe60ae8c3eaf87f6e8c4b3876ad5	55	0	0	0	0	0	85.9307	Bacteria;Chloroflexota;JG30-KF-CM66;Incertae Sedis;Incertae Sedis;Incertae Sedis;	Bacteria;"Chloroflexi";unclassified_"Chloroflexi";	Unclassified;	Bacteria;
23d06388799343e0b22ee38400de483d	0	0	55	0	0	0	89.2857	Unclassified;	Unclassified;	Unclassified;	Unclassified;
ce94876013f6b29d79a70448950b8138	0	0	55	0	0	0	94.3633	Bacteria;Acidobacteriota;Blastocatellia;Pyrinomonadales;Pyrinomonadaceae;Incertae Sedis;	Bacteria;"Acidobacteria";Acidobacteria_Gp4;Gp4;	Unclassified;	Bacteria;
317781e3d91a830b7d94c8a8d6b88c63	0	0	0	55	0	0	97.3742	Bacteria;Pseudomonadota;Alphaproteobacteria;Hyphomicrobiales;Beijerinckiaceae;Microvirga;	Bacteria;"Proteobacteria";Alphaproteobacteria;Rhizobiales;Methylobacteriaceae;Microvirga;	Bacteria;Proteobacteria;Alphaproteobacteria;Rhizobiales;Methylobacteriaceae;Microvirga;	Bacteria;Proteobacteria;Alphaproteobacteria;Rhizobiales;
d975847b44129f9b40ca5d0234fa6e14	0	0	0	55	0	0	97.4026	Bacteria;Actinomycetota;Actinobacteria;Propionibacteriales;Nocardioidaceae;	Bacteria;"Actinobacteria";Actinobacteria;Actinobacteridae;Actinomycetales;Propionibacterineae;Nocardioidaceae;	Bacteria;Actinobacteria;Actinobacteria;Actinomycetales;Propionibacterineae;Nocardioidaceae;Nocardioides;	Unclassified;
8955bd2c97fe8d2e838ace0034e5fd83	0	0	0	55	0	0	96.281	Bacteria;Bacillota;Bacilli;Bacillales;Bacillaceae;Peribacillus;	Bacteria;Firmicutes;Bacilli;Bacillales;Bacillaceae 1;Bacillus;	Bacteria;Firmicutes;Bacilli;Bacillales;Bacillaceae;Bacillus;	Bacteria;
a6d9d56fd761dcbda612e5f2c434b621	0	0	0	0	55	0	97.397	Bacteria;Actinomycetota;Actinobacteria;Streptosporangiales;Streptosporangiaceae;Nonomuraea;	Bacteria;"Actinobacteria";Actinobacteria;Actinobacteridae;Actinomycetales;Streptosporangineae;Streptosporangiaceae;Nonomuraea;	Bacteria;Actinobacteria;Actinobacteria;Actinomycetales;Streptosporangineae;Streptosporangiaceae;Nonomuraea;	Bacteria;
365d716dc4d248cb790f1cccd6e2c1ed	0	0	0	0	0	55	96.2719	Bacteria;Pseudomonadota;Alphaproteobacteria;Hyphomicrobiales;Hyphomicrobiaceae;Hyphomicrobium;	Bacteria;"Proteobacteria";Alphaproteobacteria;Rhizobiales;Hyphomicrobiaceae;	Unclassified;	Bacteria;
df065208f30ed4d7530a937eeca4e616	54	0	0	0	0	0	97.5983	Bacteria;Pseudomonadota;Alphaproteobacteria;Hyphomicrobiales;Devosiaceae;	Bacteria;"Proteobacteria";Alphaproteobacteria;Rhizobiales;	Unclassified;	Bacteria;
07d96f196f76d4350437038046fb9bab	54	0	0	0	0	0	98.3299	Bacteria;Bacillota;Bacilli;Bacillales;Bacillaceae;Neobacillus;	Bacteria;Firmicutes;Bacilli;Bacillales;Bacillaceae 1;Bacillus;	Unclassified;	Bacteria;Firmicutes;Bacilli;Bacillales;Bacillaceae;Bacillus;
16f152dcb79025cdd38e0bf972c47d60	0	54	0	0	0	0	96.6942	Bacteria;Bacillota;Bacilli;Bacillales;Bacillaceae;Pseudalkalibacillus;	Bacteria;Firmicutes;Bacilli;Bacillales;Bacillaceae 1;Bacillus;	Bacteria;Firmicutes;Bacilli;Bacillales;Bacillaceae;Bacillus;	Bacteria;
badeff3425a499257c319ffebc8e67f8	0	54	0	0	0	0	94.0678	Bacteria;Gemmatimonadota;Gemmatimonadia;Gemmatimonadales;Gemmatimonadaceae;Incertae Sedis;	Bacteria;	Unclassified;	Bacteria;
76321d8585f2537b4f035c97d61ffe0c	0	54	0	0	0	0	93.1818	Bacteria;Acidobacteriota;Vicinamibacteria;Vicinamibacterales;Incertae Sedis;Incertae Sedis;	Bacteria;"Acidobacteria";Acidobacteria_Gp6;Gp6;	Unclassified;	Bacteria;
42fec9fd5580989ef8dfeb509476f7b3	0	0	0	54	0	0	97.593	Bacteria;Pseudomonadota;Alphaproteobacteria;Sphingomonadales;Sphingomonadaceae;Sphingomonas;	Bacteria;"Proteobacteria";Alphaproteobacteria;Sphingomonadales;Sphingomonadaceae;Sphingomonas;	Unclassified;	Bacteria;
6753413438928b3f2cdeaa609b7092da	0	0	0	54	0	0	94.1176	Bacteria;Chloroflexota;JG30-KF-CM66;Incertae Sedis;Incertae Sedis;Incertae Sedis;	Bacteria;unclassified_Bacteria;	Unclassified;	Bacteria;environmental samples;
26cc8d7dee3f1ebd422c82e130386f47	53	0	0	0	0	0	84.322	Unclassified;	Unclassified;	Unclassified;	Unclassified;
448c73c783b70a3ef7602f844aafac49	53	0	0	0	0	0	95.4545	Bacteria;Acidobacteriota;Vicinamibacteria;Vicinamibacterales;Incertae Sedis;Incertae Sedis;	Bacteria;"Acidobacteria";Acidobacteria_Gp6;Gp6;	Unclassified;	Bacteria;
f25866a7817deb1dfb77fc345826a1c1	0	53	0	0	0	0	91.1063	Bacteria;Chloroflexota;OLB14;Incertae Sedis;Incertae Sedis;Incertae Sedis;	Bacteria;"Chloroflexi";unclassified_"Chloroflexi";	Unclassified;	Bacteria;
432bba3d5e0b8c54001d1b2cde236d2f	0	53	0	0	0	0	90.5263	Bacteria;Gemmatimonadota;Gemmatimonadia;Gemmatimonadales;Gemmatimonadaceae;Incertae Sedis;	Bacteria;"Gemmatimonadetes";Gemmatimonadetes;Gemmatimonadales;Gemmatimonadaceae;Gemmatimonas;	Unclassified;	Bacteria;Gemmatimonadetes;Gemmatimonadales;Gemmatimonadaceae;Gemmatimonas;environmental samples;
df0550cda22868b26e8982e7f3782087	0	0	0	53	0	0	97.5207	Bacteria;Pseudomonadota;Gammaproteobacteria;Pseudomonadales;Pseudomonadaceae;Pseudomonas;	Bacteria;"Proteobacteria";Gammaproteobacteria;Pseudomonadales;Pseudomonadaceae;Pseudomonas;	Unclassified;	Bacteria;Proteobacteria;Gammaproteobacteria;Pseudomonadales;Pseudomonadaceae;Pseudomonas;
69398ad715e8b4215dba820ff9ad05b9	0	0	0	53	0	0	95.6159	Bacteria;Myxococcota;Polyangiia;Nannocystales;Nannocystaceae;	Bacteria;"Proteobacteria";Deltaproteobacteria;Myxococcales;Nannocystineae;Nannocystaceae;	Bacteria;Proteobacteria;Deltaproteobacteria;Myxococcales;Nannocystineae;Nannocystaceae;Enhygromyxa;	Unclassified;
f304a58cdf2bbaf0da09d0f210fbcf14	0	0	0	53	0	0	83.4034	Unclassified;	Unclassified;	Unclassified;	Unclassified;
224385a52a46088416233d7fa23ea397	0	0	0	53	0	0	92.7386	Bacteria;Actinomycetota;Thermoleophilia;Solirubrobacterales;67-14;Incertae Sedis;	Bacteria;"Actinobacteria";	Unclassified;	Unclassified;
3cc99fc1d77d74720101777404390f1b	0	0	0	0	53	0	85.0649	Bacteria;Chloroflexota;Anaerolineae;Aggregatilineales;A4b;OLB13;	Bacteria;"Chloroflexi";	Unclassified;	Unclassified;
0b3dde8d25844dad3a8377d42451dcd1	0	0	0	0	0	53	91.2863	Bacteria;Acidobacteriota;Vicinamibacteria;Vicinamibacterales;Incertae Sedis;Incertae Sedis;	Bacteria;"Acidobacteria";Acidobacteria_Gp6;Gp6;	Unclassified;	Bacteria;Acidobacteria;
45c1f59a0200b66ef61cceb310c98828	0	0	0	0	0	53	94.5415	Bacteria;Chloroflexota;JG30-KF-CM66;Incertae Sedis;Incertae Sedis;Incertae Sedis;	Bacteria;unclassified_Bacteria;	Unclassified;	Bacteria;environmental samples;
696d1111cd8d3e42a8a655eb986808f7	52	0	0	0	0	0	94.7826	Bacteria;Gemmatimonadota;Gemmatimonadia;Gemmatimonadales;Gemmatimonadaceae;Incertae Sedis;	Bacteria;"Gemmatimonadetes";Gemmatimonadetes;Gemmatimonadales;Gemmatimonadaceae;Gemmatimonas;	Unclassified;	Unclassified;
5e68a18d752ce0647d72a5bcc2d68b98	52	0	0	0	0	0	88.5281	Bacteria;Chloroflexota;Chloroflexia;Thermomicrobiales;JG30-KF-CM45;Incertae Sedis;	Bacteria;"Chloroflexi";Thermomicrobia;Sphaerobacteridae;Sphaerobacterales;"Sphaerobacterineae";Sphaerobacteraceae;unclassified_Sphaerobacteraceae;	Unclassified;	Bacteria;environmental samples;
7a10b16e8e500a9eb36e032ca3ebb1fb	52	0	0	0	0	0	97.4304	Bacteria;Actinomycetota;Actinobacteria;Micrococcales;Microbacteriaceae;Agromyces;	Bacteria;"Actinobacteria";Actinobacteria;Actinobacteridae;Actinomycetales;Micrococcineae;Microbacteriaceae;Agromyces;	Bacteria;Actinobacteria;Actinobacteria;Micrococcales;Microbacteriaceae;Agromyces;	Bacteria;Actinobacteria;Micrococcales;Microbacteriaceae;Agromyces;
9038424a6c4bd224e892cbd798182557	0	52	0	0	0	0	94.3723	Bacteria;Gemmatimonadota;Gemmatimonadia;Gemmatimonadales;Gemmatimonadaceae;Incertae Sedis;	Bacteria;"Gemmatimonadetes";Gemmatimonadetes;Gemmatimonadales;Gemmatimonadaceae;Gemmatimonas;	Unclassified;	Unclassified;
cfd5616aaed5e3f62672437a46dbf6ef	0	52	0	0	0	0	97.0954	Bacteria;Acidobacteriota;Vicinamibacteria;Vicinamibacterales;Vicinamibacteraceae;Incertae Sedis;	Bacteria;"Acidobacteria";Acidobacteria_Gp6;Gp6;	Unclassified;	Bacteria;
e9ed7f9a6d73087f2f0a39f15d646845	0	0	52	0	0	0	88.9121	Bacteria;Bacteroidota;Bacteroidia;Chitinophagales;Saprospiraceae;Incertae Sedis;	Bacteria;"Bacteroidetes";Sphingobacteriia;"Sphingobacteriales";"Saprospiraceae";unclassified_"Saprospiraceae";	Unclassified;	Bacteria;
403e1c70b8cd95e83cc2776cc6fece67	0	0	0	52	0	0	96.7442	Bacteria;Actinomycetota;Actinobacteria;Pseudonocardiales;Pseudonocardiaceae;Saccharomonospora;	Bacteria;"Actinobacteria";Actinobacteria;Actinobacteridae;Actinomycetales;Pseudonocardineae;Pseudonocardiaceae;Saccharomonospora;	Bacteria;Actinobacteria;Actinobacteria;Actinomycetales;Pseudonocardineae;Pseudonocardiaceae;Saccharomonospora;	Bacteria;Actinobacteria;Pseudonocardiales;Pseudonocardiaceae;Saccharomonospora;
525618e2b4eeda6dff2a1a468e67eac4	0	0	0	0	0	52	96.0699	Bacteria;Gemmatimonadota;Gemmatimonadia;Gemmatimonadales;Gemmatimonadaceae;Incertae Sedis;	Bacteria;"Gemmatimonadetes";Gemmatimonadetes;Gemmatimonadales;Gemmatimonadaceae;Gemmatimonas;	Unclassified;	Bacteria;
1eb38d74c7c6f3f1a99b91e9d953606a	0	51	0	0	0	0	95.8592	Bacteria;Pseudomonadota;Gammaproteobacteria;CCD24;Incertae Sedis;Incertae Sedis;	Bacteria;"Proteobacteria";	Unclassified;	Bacteria;environmental samples;
eab2efbd793318f50917928daddfcc61	0	51	0	0	0	0	97.5771	Bacteria;Cyanobacteriota;Cyanobacteriia;Chloroplast;Incertae Sedis;Incertae Sedis;	Unclassified;	Unclassified;	Eukaryota;Viridiplantae;Streptophyta;Embryophyta;Tracheophyta;Spermatophyta;Magnoliophyta;eudicotyledons;Gunneridae;Pentapetalae;
575c2671b8029f22559e124c4d3b9d6a	0	51	0	0	0	0	93.737	Unclassified;	Unclassified;	Unclassified;	Unclassified;
d8c5481dcd6c64e5653a0af2fb607099	0	0	51	0	0	0	86.9848	Bacteria;Chloroflexota;Anaerolineae;Aggregatilineales;A4b;Incertae Sedis;	Bacteria;"Chloroflexi";Anaerolineae;Anaerolineales;Anaerolineaceae;unclassified_Anaerolineaceae;	Unclassified;	Bacteria;environmental samples;
7b8f195ced6edd31808491dc28b93fd2	0	0	51	0	0	0	96.0251	Bacteria;Nitrospirota;Nitrospiria;Nitrospirales;Nitrospiraceae;Nitrospira;	Bacteria;Nitrospirae;"Nitrospira";"Nitrospirales";"Nitrospiraceae";Nitrospira;	Unclassified;	Bacteria;environmental samples;
d30d14c88f87a0f33785a6af053d4e80	0	0	0	51	0	0	96.4286	Bacteria;Bacteroidota;Bacteroidia;Cytophagales;Microscillaceae;Hassallia;	Bacteria;"Bacteroidetes";Cytophagia;Cytophagales;	Unclassified;	Unclassified;
75fef25562ec8c78e0579b8c63a46f0f	0	0	0	51	0	0	94.7368	Bacteria;Chloroflexota;Dehalococcoidia;S085;Incertae Sedis;Incertae Sedis;	Bacteria;"Chloroflexi";	Unclassified;	Unclassified;
9aeb84bbf930fd9c8b04c42b48dd057b	0	0	0	51	0	0	95.8425	Bacteria;Pseudomonadota;Alphaproteobacteria;Hyphomicrobiales;Hyphomicrobiaceae;Hyphomicrobium;	Bacteria;"Proteobacteria";Alphaproteobacteria;Rhizobiales;Hyphomicrobiaceae;	Unclassified;	Bacteria;
8e2d7b706552fcde145825a12b4f35e9	0	0	0	0	51	0	95.1477	Bacteria;Actinomycetota;Actinobacteria;Propionibacteriales;Nocardioidaceae;Nocardioides;	Bacteria;"Actinobacteria";Actinobacteria;Actinobacteridae;Actinomycetales;Propionibacterineae;Nocardioidaceae;Nocardioides;	Bacteria;Actinobacteria;Actinobacteria;Actinomycetales;Propionibacterineae;Nocardioidaceae;Nocardioides;	Bacteria;
9055a4f2364f963baeb66d1f68f68242	0	0	0	0	51	0	96.5217	Bacteria;Pseudomonadota;Alphaproteobacteria;Hyphomicrobiales;Devosiaceae;Devosia;	Unclassified;	Unclassified;	unclassified sequences;metagenomes;
8640b69154696b82b38357380b49709f	0	0	0	0	0	51	96.4912	Bacteria;Pseudomonadota;Alphaproteobacteria;Sphingomonadales;Sphingomonadaceae;Sphingomonas;	Bacteria;"Proteobacteria";Alphaproteobacteria;Sphingomonadales;Sphingomonadaceae;Sphingomonas;	Unclassified;	Bacteria;
7c21bf58f6d6316c2148bd48b1e7e095	0	0	0	0	0	51	93.4641	Bacteria;Actinomycetota;Acidimicrobiia;Acidimicrobiales;Acidimicrobiaceae;Acidiferrimicrobium;	Bacteria;"Actinobacteria";Actinobacteria;Acidimicrobidae;Acidimicrobiales;"Acidimicrobineae";"Acidimicrobineae"_incertae_sedis;Aciditerrimonas;	Unclassified;	Bacteria;
2460a422a1d97397d7d5c7fbd189fd70	0	0	0	0	0	51	96.473	Bacteria;Bacillota;Bacilli;Bacillales;Bacillaceae;Pseudalkalibacillus;	Bacteria;Firmicutes;Bacilli;Bacillales;Bacillaceae 1;Bacillus;	Bacteria;Firmicutes;Bacilli;Bacillales;Bacillaceae;Bacillus;	Bacteria;
7efe0a9e6f399e0541ccbf272c35d9dd	0	0	0	0	0	51	94.13	Unclassified;	Unclassified;	Unclassified;	Unclassified;
246d44dd51d073636588c5193e1e7873	0	0	0	0	0	51	98.0263	Bacteria;Pseudomonadota;Alphaproteobacteria;Sphingomonadales;Sphingomonadaceae;Sphingomonas;	Bacteria;"Proteobacteria";Alphaproteobacteria;Sphingomonadales;Sphingomonadaceae;Sphingomonas;	Unclassified;	Bacteria;
99f5b9b76c837c323b27ae0e9a8c39b6	50	0	0	0	0	0	97.6293	Bacteria;Actinomycetota;Actinobacteria;Pseudonocardiales;Pseudonocardiaceae;Saccharomonospora;	Bacteria;"Actinobacteria";Actinobacteria;Actinobacteridae;Actinomycetales;Pseudonocardineae;Pseudonocardiaceae;Saccharomonospora;	Bacteria;Actinobacteria;Actinobacteria;Actinomycetales;Pseudonocardineae;Pseudonocardiaceae;Saccharomonospora;	Bacteria;Actinobacteria;Pseudonocardiales;Pseudonocardiaceae;Saccharomonospora;
a77103ccfea32fc7ddc843816286142c	50	0	0	0	0	0	81.6116	Bacteria;Latescibacterota;Latescibacteria;Latescibacterales;Latescibacteraceae;Incertae Sedis;	Bacteria;unclassified_Bacteria;	Unclassified;	Unclassified;
c31db44e04e3d55f0d31ef39e6e8f5c9	0	50	0	0	0	0	84.1102	Unclassified;	Unclassified;	Unclassified;	Unclassified;
99678078a69f189691aed8fb1a920218	0	0	50	0	0	0	95.6236	Bacteria;Pseudomonadota;Alphaproteobacteria;Hyphomicrobiales;Beijerinckiaceae;Microvirga;	Bacteria;"Proteobacteria";Alphaproteobacteria;Rhizobiales;Methylobacteriaceae;Microvirga;	Unclassified;	Bacteria;
30b61d249674ffc8e47f6545c3170a8e	0	0	50	0	0	0	94.13	Unclassified;	Unclassified;	Unclassified;	Unclassified;
b9afa89131317a2e0c4bcce9dcfc0ff1	0	0	50	0	0	0	94.1909	Bacteria;Acidobacteriota;Vicinamibacteria;Vicinamibacterales;Incertae Sedis;Incertae Sedis;	Bacteria;"Acidobacteria";Acidobacteria_Gp6;Gp6;	Unclassified;	Bacteria;
649ca38760ce33ed34a0c2703e1f16b5	0	0	50	0	0	0	96.0784	Bacteria;Actinomycetota;Acidimicrobiia;Microtrichales;Ilumatobacteraceae;Ilumatobacter;	Bacteria;"Actinobacteria";Actinobacteria;Acidimicrobidae;Acidimicrobiales;"Acidimicrobineae";Acidimicrobiaceae;Ilumatobacter;	Unclassified;	Unclassified;
aefad1fdcfa4ed52da2a4233ce7b00b7	0	0	50	0	0	0	96.9365	Bacteria;Pseudomonadota;Alphaproteobacteria;Sphingomonadales;Sphingomonadaceae;Sphingomonas;	Bacteria;"Proteobacteria";Alphaproteobacteria;Sphingomonadales;Sphingomonadaceae;Sphingomonas;	Unclassified;	Bacteria;
c10e83a9552e751fed3943d9afc97f4a	0	0	0	50	0	0	96.4876	Bacteria;Acidobacteriota;Vicinamibacteria;Vicinamibacterales;Vicinamibacteraceae;Incertae Sedis;	Bacteria;"Acidobacteria";	Unclassified;	Bacteria;
cc56b442fdc04935f85b4fcccf6f4b1a	0	0	0	50	0	0	91.087	Bacteria;Chloroflexota;OLB14;Incertae Sedis;Incertae Sedis;Incertae Sedis;	Bacteria;"Chloroflexi";unclassified_"Chloroflexi";	Unclassified;	Bacteria;Chloroflexi;environmental samples;
408cdf85aa9f4355a4fc6803243ecda1	0	0	0	50	0	0	96.9365	Bacteria;Pseudomonadota;Alphaproteobacteria;Hyphomicrobiales;Xanthobacteraceae;	Bacteria;"Proteobacteria";Alphaproteobacteria;Rhizobiales;	Unclassified;	Bacteria;
ad5ce229db606d569fde064630896b7c	0	0	0	0	50	0	81.2095	Bacteria;Chloroflexota;Anaerolineae;Aggregatilineales;A4b;Incertae Sedis;	Bacteria;"Chloroflexi";Anaerolineae;Anaerolineales;Anaerolineaceae;unclassified_Anaerolineaceae;	Unclassified;	Bacteria;
2208dd7b4082f2f7915d8d18b6323d85	0	0	0	0	0	50	96.0954	Bacteria;Actinomycetota;Actinobacteria;Propionibacteriales;Nocardioidaceae;Nocardioides;	Bacteria;"Actinobacteria";Actinobacteria;Actinobacteridae;Actinomycetales;Propionibacterineae;Nocardioidaceae;Nocardioides;	Bacteria;Actinobacteria;Actinobacteria;Actinomycetales;Propionibacterineae;Nocardioidaceae;Nocardioides;	Bacteria;
8bf07096e356d18a93fd009332383af3	0	0	0	0	0	50	90.8696	Unclassified;	Unclassified;	Unclassified;	Unclassified;
e3211927f4f83e841c761212dcf3000b	49	0	0	0	0	0	96.9432	Bacteria;Acidobacteriota;Blastocatellia;Blastocatellales;Blastocatellaceae;	Bacteria;"Acidobacteria";Acidobacteria_Gp4;Aridibacter;	Bacteria;Acidobacteria;Blastocatellia;Blastocatellales;Blastocatellaceae;Stenotrophobacter;	Bacteria;
34b3025f4f06bef32795c2ec7aae2c6b	49	0	0	0	0	0	97.3799	Bacteria;Pseudomonadota;Alphaproteobacteria;Hyphomicrobiales;Xanthobacteraceae;	Bacteria;"Proteobacteria";Alphaproteobacteria;Rhizobiales;	Unclassified;	Bacteria;
5a81d0f0230cb009f92dcd58faa4dc17	0	49	0	0	0	0	97.3799	Bacteria;Pseudomonadota;Alphaproteobacteria;Hyphomicrobiales;Devosiaceae;Devosia;	Unclassified;	Unclassified;	unclassified sequences;metagenomes;
672f522559514c2f3f4e2347cfacf8d0	0	49	0	0	0	0	95.4451	Bacteria;Pseudomonadota;Gammaproteobacteria;Enterobacterales;	Bacteria;"Proteobacteria";Gammaproteobacteria;"Enterobacteriales";Enterobacteriaceae;unclassified_Enterobacteriaceae;	Unclassified;	Bacteria;Proteobacteria;Gammaproteobacteria;Enterobacterales;Enterobacteriaceae;
4860452812e4723f533d68d6a3d840f4	0	49	0	0	0	0	93.3747	Bacteria;Actinomycetota;Thermoleophilia;Gaiellales;Gaiellaceae;Gaiella;	Bacteria;"Actinobacteria";Actinobacteria;Rubrobacteridae;Gaiellales;Gaiellaceae;Gaiella;	Unclassified;	Bacteria;environmental samples;
742993b40cd75c20f1aeeadd261f9729	0	49	0	0	0	0	94.5652	Bacteria;Gemmatimonadota;Gemmatimonadia;Gemmatimonadales;Gemmatimonadaceae;Incertae Sedis;	Bacteria;"Gemmatimonadetes";Gemmatimonadetes;Gemmatimonadales;Gemmatimonadaceae;Gemmatimonas;	Unclassified;	Unclassified;
f8062abba3bdd53be57e3bda052bf45c	0	49	0	0	0	0	87.8525	Bacteria;Chloroflexota;Chloroflexia;Thermomicrobiales;JG30-KF-CM45;Incertae Sedis;	Bacteria;"Chloroflexi";Thermomicrobia;Sphaerobacteridae;Sphaerobacterales;"Sphaerobacterineae";Sphaerobacteraceae;unclassified_Sphaerobacteraceae;	Unclassified;	Bacteria;environmental samples;
afe0e2668291a99bf4cd57b7a34ea053	0	0	49	0	0	0	97.3085	Bacteria;Pseudomonadota;Gammaproteobacteria;Burkholderiales;Nitrosomonadaceae;Ellin6067;	Bacteria;"Proteobacteria";Betaproteobacteria;unclassified_Betaproteobacteria;	Unclassified;	Bacteria;
46e3119eab6498567baa32ed1183df3c	0	0	49	0	0	0	97.0954	Bacteria;Pseudomonadota;Gammaproteobacteria;Burkholderiales;TRA3-20;Incertae Sedis;	Bacteria;"Proteobacteria";Betaproteobacteria;unclassified_Betaproteobacteria;	Unclassified;	Bacteria;
713c7102d98911b5d5580cdb279f7e6d	0	0	0	49	0	0	97.4026	Bacteria;Actinomycetota;Actinobacteria;Micromonosporales;Micromonosporaceae;	Bacteria;"Actinobacteria";Actinobacteria;Actinobacteridae;Actinomycetales;Micromonosporineae;Micromonosporaceae;	Bacteria;Actinobacteria;Actinobacteria;Actinomycetales;Micromonosporineae;Micromonosporaceae;	Bacteria;
5645be17c0529bc2d6ea578a2dfa5f8b	0	0	0	49	0	0	97.4026	Bacteria;Actinomycetota;Actinobacteria;Micrococcales;Promicromonosporaceae;Cellulosimicrobium;	Bacteria;"Actinobacteria";Actinobacteria;Actinobacteridae;Actinomycetales;Micrococcineae;Promicromonosporaceae;Cellulosimicrobium;	Unclassified;	Bacteria;Actinobacteria;Micrococcales;Promicromonosporaceae;Cellulosimicrobium;
5b9fededf67f8546fce3a59245f35844	0	0	0	0	49	0	96.0905	Bacteria;Bacillota;Bacilli;Bacillales;Bacillaceae;Pseudalkalibacillus;	Bacteria;Firmicutes;Bacilli;Bacillales;Bacillaceae 1;Bacillus;	Bacteria;Firmicutes;Bacilli;Bacillales;Bacillaceae;Bacillus;	Bacteria;
ca07ace3d23dd669ad74a91f8f6df180	0	0	0	0	49	0	97.4194	Bacteria;Actinomycetota;Actinobacteria;Mycobacteriales;Nocardiaceae;Nocardia;	Bacteria;"Actinobacteria";Actinobacteria;Actinobacteridae;Actinomycetales;Corynebacterineae;Nocardiaceae;Nocardia;	Bacteria;Actinobacteria;Actinobacteria;Actinomycetales;Corynebacterineae;Nocardiaceae;Nocardia;	Bacteria;Actinobacteria;Corynebacteriales;Nocardiaceae;Nocardia;
6a327877048252579aa20755b668f302	0	0	0	0	49	0	96.25	Bacteria;Bacteroidota;Bacteroidia;Flavobacteriales;Flavobacteriaceae;Flavobacterium;	Bacteria;"Bacteroidetes";Flavobacteriia;"Flavobacteriales";Flavobacteriaceae;Flavobacterium;	Bacteria;Bacteroidetes;Flavobacteriia;Flavobacteriales;Flavobacteriaceae;Flavobacterium;	Bacteria;
7ca9d201f4255b2fe2650a138e59a0d7	0	0	0	0	49	0	93.4599	Bacteria;Gemmatimonadota;Gemmatimonadia;Gemmatimonadales;Gemmatimonadaceae;Incertae Sedis;	Bacteria;	Unclassified;	Bacteria;
f243fb5005236951939224c4c3ba23a8	0	0	0	0	0	49	98.3402	Bacteria;Pseudomonadota;Gammaproteobacteria;Pseudomonadales;Pseudomonadaceae;Pseudomonas;	Bacteria;"Proteobacteria";Gammaproteobacteria;Pseudomonadales;Pseudomonadaceae;Pseudomonas;	Unclassified;	Bacteria;Proteobacteria;Gammaproteobacteria;Pseudomonadales;Pseudomonadaceae;Pseudomonas;Pseudomonas oleovorans/pseudoalcaligenes group;
e48cabb165f07b10f4c9ac25e47e258b	0	0	0	0	0	49	97.0954	Bacteria;Pseudomonadota;Gammaproteobacteria;Burkholderiales;TRA3-20;Incertae Sedis;	Bacteria;"Proteobacteria";Betaproteobacteria;unclassified_Betaproteobacteria;	Unclassified;	Bacteria;
5c936afb477cc5c3dd9dc95d47d0a0eb	48	0	0	0	0	0	90.7368	Bacteria;Gemmatimonadota;Gemmatimonadia;Gemmatimonadales;Gemmatimonadaceae;Incertae Sedis;	Bacteria;"Gemmatimonadetes";Gemmatimonadetes;Gemmatimonadales;Gemmatimonadaceae;Gemmatimonas;	Unclassified;	Bacteria;Gemmatimonadetes;Gemmatimonadales;Gemmatimonadaceae;Gemmatimonas;environmental samples;
a40571d1fb41bd4d7b9732ccf25bb740	48	0	0	0	0	0	97.314	Bacteria;Bacillota;Bacilli;Bacillales;	Bacteria;Firmicutes;Bacilli;Bacillales;Bacillaceae 1;	Bacteria;Firmicutes;Bacilli;Bacillales;Bacillaceae;Bacillus;	Bacteria;Firmicutes;Bacilli;Bacillales;Bacillaceae;
e538c881c70106378243484ed59fd389	48	0	0	0	0	0	88.7689	Bacteria;Chloroflexota;Chloroflexia;Thermomicrobiales;AKYG1722;Incertae Sedis;	Bacteria;"Chloroflexi";Thermomicrobia;Sphaerobacteridae;Sphaerobacterales;"Sphaerobacterineae";Sphaerobacteraceae;unclassified_Sphaerobacteraceae;	Unclassified;	Bacteria;
80a00e761792d003c7fcad6619fdfbc5	48	0	0	0	0	0	90.8297	Bacteria;Pseudomonadota;Alphaproteobacteria;Incertae Sedis;Incertae Sedis;Incertae Sedis;	Bacteria;"Proteobacteria";Alphaproteobacteria;Rhodospirillales;	Unclassified;	Bacteria;
6eb77d6c61247ebd0e3a747ad81aceb4	48	0	0	0	0	0	94.6237	Bacteria;Actinomycetota;Actinobacteria;Propionibacteriales;Nocardioidaceae;Nocardioides;	Bacteria;"Actinobacteria";Actinobacteria;Actinobacteridae;Actinomycetales;Propionibacterineae;Nocardioidaceae;	Bacteria;Actinobacteria;Actinobacteria;Actinomycetales;Propionibacterineae;Nocardioidaceae;Nocardioides;	Bacteria;
1fdfbbe3e43fee67b8bd1a03b111bf84	0	0	48	0	0	0	98.0519	Bacteria;Actinomycetota;Actinobacteria;Mycobacteriales;Mycobacteriaceae;Mycobacterium;	Bacteria;"Actinobacteria";Actinobacteria;Actinobacteridae;Actinomycetales;Corynebacterineae;Mycobacteriaceae;Mycobacterium;	Bacteria;Actinobacteria;Actinobacteria;Actinomycetales;Corynebacterineae;Mycobacteriaceae;Mycobacterium;	Bacteria;
eae64631e9735863dec8b3c2099cecd2	0	0	0	48	0	0	95.4825	Bacteria;Acidobacteriota;Vicinamibacteria;Vicinamibacterales;Incertae Sedis;Incertae Sedis;	Bacteria;"Acidobacteria";Acidobacteria_Gp6;Gp6;	Unclassified;	Bacteria;
413c41ca6fa95def9195f61d330e4bf3	0	0	0	0	48	0	97.4194	Bacteria;Actinomycetota;Actinobacteria;Micrococcales;Micrococcaceae;	Bacteria;"Actinobacteria";Actinobacteria;Actinobacteridae;Actinomycetales;Micrococcineae;Micrococcaceae;Arthrobacter;	Unclassified;	Bacteria;
1a791d0511a4d449fcff0baa803fb911	0	0	0	0	0	48	94.7598	Bacteria;Gemmatimonadota;Gemmatimonadia;Gemmatimonadales;Gemmatimonadaceae;Incertae Sedis;	Bacteria;"Gemmatimonadetes";Gemmatimonadetes;Gemmatimonadales;Gemmatimonadaceae;Gemmatimonas;	Unclassified;	Unclassified;
c02e344ab0ebe51baab0f83699fe9f46	0	0	0	0	0	48	93.4211	Bacteria;Pseudomonadota;Alphaproteobacteria;Reyranellales;Reyranellaceae;Incertae Sedis;	Bacteria;"Proteobacteria";Alphaproteobacteria;Rhodospirillales;unclassified_Rhodospirillales;	Unclassified;	Bacteria;
18cfcfa42d7ac0e69c0e2264f2dd89b7	47	0	0	0	0	0	92.9752	Bacteria;Methylomirabilota;Methylomirabilia;Rokubacteriales;Incertae Sedis;Incertae Sedis;	Bacteria;unclassified_Bacteria;	Unclassified;	Bacteria;environmental samples;
ce9bc5fa9e0acd3596d749b4bde92dff	47	0	0	0	0	0	83.5729	Bacteria;Latescibacterota;Incertae Sedis;Incertae Sedis;Incertae Sedis;Incertae Sedis;	Bacteria;unclassified_Bacteria;	Unclassified;	Bacteria;environmental samples;
f571113dd276d1f75ca56361fff96a7d	0	47	0	0	0	0	98.4716	Bacteria;Actinomycetota;Actinobacteria;Micromonosporales;Micromonosporaceae;	Bacteria;"Actinobacteria";Actinobacteria;Actinobacteridae;Actinomycetales;Micromonosporineae;Micromonosporaceae;	Bacteria;Actinobacteria;Actinobacteria;Actinomycetales;Micromonosporineae;Micromonosporaceae;Micromonospora;	Bacteria;Actinobacteria;Micromonosporales;Micromonosporaceae;
b3486d9db00e7a545d271954ccb8af43	0	47	0	0	0	0	93.4354	Bacteria;Chloroflexota;KD4-96;Incertae Sedis;Incertae Sedis;Incertae Sedis;	Bacteria;	Unclassified;	Bacteria;environmental samples;
e33c005e73f8b9f6dafb3705eef88a0c	0	0	47	0	0	0	98.2684	Bacteria;Actinomycetota;Actinobacteria;Micrococcales;Micrococcaceae;	Bacteria;"Actinobacteria";Actinobacteria;Actinobacteridae;Actinomycetales;Micrococcineae;Micrococcaceae;Arthrobacter;	Unclassified;	Bacteria;
fde48fb60f222208a9941684e43eca55	0	0	47	0	0	0	97.619	Bacteria;Actinomycetota;Actinobacteria;Kitasatosporales;Streptomycetaceae;Streptomyces;	Bacteria;"Actinobacteria";Actinobacteria;Actinobacteridae;Actinomycetales;Streptomycineae;Streptomycetaceae;Streptomyces;	Bacteria;Actinobacteria;Actinobacteria;Actinomycetales;Streptomycineae;Streptomycetaceae;Streptomyces;	Bacteria;Actinobacteria;Streptomycetales;Streptomycetaceae;Streptomyces;
a2a34023b8fe1f049d3fd8939773f511	0	0	0	47	0	0	93.1535	Bacteria;Actinomycetota;Thermoleophilia;Gaiellales;Incertae Sedis;Incertae Sedis;	Bacteria;"Actinobacteria";Actinobacteria;Rubrobacteridae;Gaiellales;Gaiellaceae;Gaiella;	Unclassified;	Bacteria;environmental samples;
59c3035b415a0fbedeacf264966a7f4b	0	0	0	47	0	0	97.5207	Bacteria;Bacillota;Bacilli;Bacillales;Bacillaceae;Ferdinandcohnia;	Bacteria;Firmicutes;Bacilli;Bacillales;Bacillaceae 1;Bacillus;	Unclassified;	Bacteria;
6292e55901148e530d099a7f58ef4c1c	0	0	0	47	0	0	93.7759	Bacteria;Acidobacteriota;Vicinamibacteria;Vicinamibacterales;Incertae Sedis;Incertae Sedis;	Bacteria;"Acidobacteria";Acidobacteria_Gp6;Gp6;	Unclassified;	Bacteria;
7b115045d55d58320eed06122d11cd6c	0	0	0	0	47	0	95.4733	Bacteria;Acidobacteriota;Vicinamibacteria;Vicinamibacterales;Vicinamibacteraceae;Incertae Sedis;	Bacteria;"Acidobacteria";	Unclassified;	Bacteria;
934cec498fdb5ce5b26ead510b6cd570	0	0	0	0	47	0	97.732	Bacteria;Pseudomonadota;Gammaproteobacteria;Pseudomonadales;Pseudomonadaceae;Pseudomonas;	Bacteria;"Proteobacteria";Gammaproteobacteria;Pseudomonadales;Pseudomonadaceae;Pseudomonas;	Unclassified;	Bacteria;Proteobacteria;Gammaproteobacteria;Pseudomonadales;Pseudomonadaceae;Pseudomonas;
e99b8528bdb28847710327aa444f5a1a	0	0	0	0	47	0	94.2184	Bacteria;Actinomycetota;Actinobacteria;Propionibacteriales;Nocardioidaceae;Nocardioides;	Bacteria;"Actinobacteria";Actinobacteria;Actinobacteridae;Actinomycetales;Propionibacterineae;Nocardioidaceae;	Bacteria;Actinobacteria;Actinobacteria;Actinomycetales;Propionibacterineae;Nocardioidaceae;Nocardioides;	Bacteria;
9dcf466519baa08d78fbe84d21fb33fb	0	0	0	0	0	47	93.4641	Bacteria;Chloroflexota;KD4-96;Incertae Sedis;Incertae Sedis;Incertae Sedis;	Bacteria;	Unclassified;	Unclassified;
73657ffe59e35b8d3e2efeeba445a61a	0	0	0	0	0	47	96.0499	Bacteria;Pseudomonadota;Gammaproteobacteria;Burkholderiales;Nitrosomonadaceae;MND1;	Bacteria;"Proteobacteria";Betaproteobacteria;	Unclassified;	Bacteria;
72dae66c6e5bcb65a56304e9f26b858c	46	0	0	0	0	0	94.6281	Bacteria;Thermodesulfobacteriota;Incertae Sedis;Incertae Sedis;Incertae Sedis;Incertae Sedis;	Bacteria;"Proteobacteria";Deltaproteobacteria;unclassified_Deltaproteobacteria;	Unclassified;	Bacteria;Proteobacteria;Deltaproteobacteria;environmental samples;
03aca5b4ca6fb0dd499ea7039f792022	46	0	0	0	0	0	97.5155	Bacteria;Pseudomonadota;Gammaproteobacteria;Burkholderiales;TRA3-20;Incertae Sedis;	Bacteria;"Proteobacteria";Betaproteobacteria;unclassified_Betaproteobacteria;	Unclassified;	Bacteria;
0f5adf76945fea82a8c4ecc2e545c3c8	46	0	0	0	0	0	92.7835	Bacteria;Acidobacteriota;Vicinamibacteria;Vicinamibacterales;Incertae Sedis;Incertae Sedis;	Bacteria;"Acidobacteria";Acidobacteria_Gp6;Gp6;	Unclassified;	Bacteria;
704d34884584cdbdf79c5bc3968709b2	0	46	0	0	0	0	89.9193	Bacteria;Gemmatimonadota;Gemmatimonadia;Gemmatimonadales;Gemmatimonadaceae;Incertae Sedis;	Bacteria;"Gemmatimonadetes";Gemmatimonadetes;Gemmatimonadales;Gemmatimonadaceae;Gemmatimonas;	Unclassified;	Bacteria;Gemmatimonadetes;environmental samples;
9a3894e32ef5820005c51c091320f8da	0	46	0	0	0	0	94.9782	Bacteria;Chloroflexota;TK10;Incertae Sedis;Incertae Sedis;Incertae Sedis;	Bacteria;"Chloroflexi";unclassified_"Chloroflexi";	Unclassified;	Bacteria;
c4b8c39f88029b40f3af6929b0e47db7	0	0	46	0	0	0	95.8606	Bacteria;Gemmatimonadota;Gemmatimonadia;Gemmatimonadales;Gemmatimonadaceae;Incertae Sedis;	Bacteria;"Gemmatimonadetes";Gemmatimonadetes;Gemmatimonadales;Gemmatimonadaceae;Gemmatimonas;	Unclassified;	Bacteria;
153db3be4b49ec01214f3125fd828b44	0	0	0	46	0	0	93.9331	Unclassified;	Unclassified;	Unclassified;	Unclassified;
39bd758c70f1c75c9f6bdbac3390b749	0	0	0	46	0	0	96.473	Bacteria;Acidobacteriota;Vicinamibacteria;Vicinamibacterales;Vicinamibacteraceae;Incertae Sedis;	Bacteria;"Acidobacteria";Acidobacteria_Gp6;Gp6;	Unclassified;	Bacteria;
26552ef57e676633864eb4ad3bf0662d	0	0	0	46	0	0	85.558	Unclassified;	Unclassified;	Unclassified;	Unclassified;
8ce51f653bc84c97e8158da99a8e3bf0	0	0	0	46	0	0	96.2656	Bacteria;Pseudomonadota;Gammaproteobacteria;Burkholderiales;Nitrosomonadaceae;Ellin6067;	Bacteria;"Proteobacteria";Betaproteobacteria;unclassified_Betaproteobacteria;	Unclassified;	Bacteria;
f865d50aaab41ec62a0820dac9258923	0	0	0	0	0	46	96.0581	Bacteria;Pseudomonadota;Gammaproteobacteria;CCD24;Incertae Sedis;Incertae Sedis;	Bacteria;"Proteobacteria";	Unclassified;	Bacteria;environmental samples;
80be452e2fe651f0b3109d36d84fa805	0	0	0	0	0	46	87.8261	Bacteria;Chloroflexota;Chloroflexia;Thermomicrobiales;JG30-KF-CM45;Incertae Sedis;	Bacteria;"Chloroflexi";Thermomicrobia;Sphaerobacteridae;Sphaerobacterales;"Sphaerobacterineae";Sphaerobacteraceae;unclassified_Sphaerobacteraceae;	Unclassified;	Bacteria;environmental samples;
13422d3563a11035f58e015ad9ec0a70	0	0	0	0	0	46	96.2185	Bacteria;Nitrospirota;Nitrospiria;Nitrospirales;Nitrospiraceae;Nitrospira;	Bacteria;Nitrospirae;"Nitrospira";"Nitrospirales";"Nitrospiraceae";Nitrospira;	Unclassified;	Bacteria;environmental samples;
480099a83e1bdcbbc10b6f72a08865a9	0	45	0	0	0	0	85.3132	Bacteria;Chloroflexota;JG30-KF-CM66;Incertae Sedis;Incertae Sedis;Incertae Sedis;	Bacteria;"Chloroflexi";unclassified_"Chloroflexi";	Unclassified;	Bacteria;environmental samples;
3a1df8af5d18edddfba850bc17e23c4e	0	45	0	0	0	0	98.3437	Bacteria;Pseudomonadota;Gammaproteobacteria;Pseudomonadales;Pseudomonadaceae;Pseudomonas;	Bacteria;"Proteobacteria";Gammaproteobacteria;Pseudomonadales;Pseudomonadaceae;Pseudomonas;	Unclassified;	Bacteria;
9046a6de1d24086d8d6352a77a6c3067	0	45	0	0	0	0	96.2882	Bacteria;Pseudomonadota;Alphaproteobacteria;Hyphomicrobiales;Hyphomicrobiaceae;Hyphomicrobium;	Bacteria;"Proteobacteria";Alphaproteobacteria;Rhizobiales;Hyphomicrobiaceae;	Unclassified;	Bacteria;
b051fec3d43ef1322b412df52062692a	0	0	0	0	45	0	97.1134	Bacteria;Pseudomonadota;Gammaproteobacteria;Steroidobacterales;Steroidobacteraceae;	Bacteria;"Proteobacteria";Gammaproteobacteria;Xanthomonadales;Sinobacteraceae;	Unclassified;	Bacteria;
6ff1a172911d0393fc8a46caec36c32a	0	0	0	0	0	45	85.5895	Bacteria;Chloroflexota;Anaerolineae;Aggregatilineales;A4b;OLB13;	Bacteria;"Chloroflexi";	Unclassified;	Unclassified;
d3a8d3d47e5a7bc71b92348f96244b6d	0	0	0	0	0	45	97.3684	Bacteria;Pseudomonadota;Alphaproteobacteria;Hyphomicrobiales;Rhizobiaceae;Mesorhizobium;	Bacteria;"Proteobacteria";Alphaproteobacteria;Rhizobiales;Phyllobacteriaceae;	Unclassified;	Unclassified;
9d58f56a5df97b2dae904634139e9772	0	0	0	0	0	45	76.4579	Unclassified;	Unclassified;	Unclassified;	Unclassified;
5035a4cbd43a1ecfc4993068b541a158	44	0	0	0	0	0	97.5556	Bacteria;Pseudomonadota;Alphaproteobacteria;Hyphomicrobiales;Methyloligellaceae;Incertae Sedis;	Bacteria;"Proteobacteria";Alphaproteobacteria;Rhizobiales;Rhodobiaceae;	Unclassified;	Unclassified;
38382dfc30d9ad6860b314d25278ea27	44	0	0	0	0	0	95.8592	Bacteria;Pseudomonadota;Gammaproteobacteria;CCD24;Incertae Sedis;Incertae Sedis;	Bacteria;"Proteobacteria";	Unclassified;	Bacteria;environmental samples;
15d808ff3f828cfa2ccfbe0ffb8c1ec1	44	0	0	0	0	0	92.6778	Bacteria;Bacteroidota;Bacteroidia;Cytophagales;Microscillaceae;Incertae Sedis;	Bacteria;"Bacteroidetes";Cytophagia;Cytophagales;unclassified_Cytophagales;	Unclassified;	Bacteria;Bacteroidetes;environmental samples;
d429f12f65879e246f81302871f96d16	0	44	0	0	0	0	94.8133	Bacteria;Myxococcota;Polyangiia;Haliangiales;Haliangiaceae;Incertae Sedis;	Bacteria;"Proteobacteria";Deltaproteobacteria;Myxococcales;Nannocystineae;	Unclassified;	Bacteria;
06a136c2f62da9933deb405f93319ef9	0	44	0	0	0	0	97.2917	Bacteria;Bacteroidota;Bacteroidia;Flavobacteriales;Flavobacteriaceae;Flavobacterium;	Bacteria;"Bacteroidetes";Flavobacteriia;"Flavobacteriales";Flavobacteriaceae;Flavobacterium;	Bacteria;Bacteroidetes;Flavobacteriia;Flavobacteriales;Flavobacteriaceae;Flavobacterium;	Bacteria;
fb805331f3d66828f292d05b4ca07be6	0	44	0	0	0	0	96.6667	Bacteria;Bacteroidota;Bacteroidia;Flavobacteriales;Flavobacteriaceae;Flavobacterium;	Bacteria;"Bacteroidetes";Flavobacteriia;"Flavobacteriales";Flavobacteriaceae;Flavobacterium;	Unclassified;	Bacteria;
ada4e72ace86594ae58099c2fcc7aff2	0	0	44	0	0	0	91.0675	Unclassified;	Unclassified;	Unclassified;	Unclassified;
ac48f499c9081f4e35de883c1a3dc164	0	0	44	0	0	0	95.2282	Bacteria;Acidobacteriota;Vicinamibacteria;Vicinamibacterales;Incertae Sedis;Incertae Sedis;	Bacteria;"Acidobacteria";Acidobacteria_Gp6;Gp6;	Unclassified;	Bacteria;Acidobacteria;environmental samples;
dcf64d5c0f5ca5d74aeb4625d7446e5c	0	0	44	0	0	0	96.473	Bacteria;Acidobacteriota;Vicinamibacteria;Vicinamibacterales;Vicinamibacteraceae;Incertae Sedis;	Bacteria;"Acidobacteria";	Unclassified;	Bacteria;
5a7ebec3fec53ac1145b8d0a796080be	0	0	0	44	0	0	95.4644	Bacteria;Actinomycetota;Actinobacteria;Micromonosporales;Micromonosporaceae;	Bacteria;"Actinobacteria";Actinobacteria;Actinobacteridae;Actinomycetales;Micromonosporineae;Micromonosporaceae;	Bacteria;Actinobacteria;Actinobacteria;Actinomycetales;Micromonosporineae;Micromonosporaceae;Verrucosispora;	Bacteria;Actinobacteria;Micromonosporales;Micromonosporaceae;
423ecce1eb9e180c68be6001dd20ac41	0	0	0	44	0	0	92.8261	Bacteria;Chloroflexota;Anaerolineae;Anaerolineales;Anaerolineaceae;Incertae Sedis;	Bacteria;"Chloroflexi";Anaerolineae;Anaerolineales;Anaerolineaceae;unclassified_Anaerolineaceae;	Unclassified;	Bacteria;
1cd5231cc7e2f4138769b7d95f35120b	0	0	0	44	0	0	92.5764	Bacteria;Chloroflexota;KD4-96;Incertae Sedis;Incertae Sedis;Incertae Sedis;	Bacteria;	Unclassified;	Bacteria;environmental samples;
8a4cba4cf68a499e982aa9127b88b831	0	0	0	44	0	0	96.0084	Bacteria;Nitrospirota;Nitrospiria;Nitrospirales;Nitrospiraceae;Nitrospira;	Bacteria;Nitrospirae;"Nitrospira";"Nitrospirales";"Nitrospiraceae";Nitrospira;	Unclassified;	Bacteria;environmental samples;
86270b3b991114fd50296cea05863a3d	0	0	0	44	0	0	85.3392	Bacteria;Chloroflexota;Chloroflexia;Chloroflexales;Roseiflexaceae;Incertae Sedis;	Bacteria;"Chloroflexi";Chloroflexia;unclassified_Chloroflexia;	Unclassified;	Bacteria;environmental samples;
5bf5cee2cc361d479403542864410271	0	0	0	0	44	0	92.9897	Bacteria;Actinomycetota;Thermoleophilia;Gaiellales;Incertae Sedis;Incertae Sedis;	Bacteria;"Actinobacteria";Actinobacteria;Rubrobacteridae;Gaiellales;Gaiellaceae;Gaiella;	Unclassified;	Bacteria;environmental samples;
04f1a4f54c508ab3ae4248144f554b0e	0	0	0	0	0	44	84.8156	Bacteria;Chloroflexota;JG30-KF-CM66;Incertae Sedis;Incertae Sedis;Incertae Sedis;	Bacteria;"Chloroflexi";unclassified_"Chloroflexi";	Unclassified;	Bacteria;environmental samples;
e8c914a2d295a47f122aed6d7ad174a1	43	0	0	0	0	0	83.6478	Bacteria;Chloroflexota;Chloroflexia;Thermomicrobiales;JG30-KF-CM45;Incertae Sedis;	Bacteria;"Chloroflexi";Thermomicrobia;Sphaerobacteridae;Sphaerobacterales;"Sphaerobacterineae";Sphaerobacteraceae;Nitrolancea;	Unclassified;	Bacteria;environmental samples;
d4ac09561357e19785b5197b28db097e	0	43	0	0	0	0	96.9008	Bacteria;Bacillota;Bacilli;Bacillales;Bacillaceae;Peribacillus;	Bacteria;Firmicutes;Bacilli;Bacillales;Bacillaceae 1;Bacillus;	Bacteria;Firmicutes;Bacilli;Bacillales;Bacillaceae;Bacillus;	Bacteria;
ab5b1e73e6266351f5d496b089f2ae55	0	0	43	0	0	0	98.2495	Bacteria;Pseudomonadota;Alphaproteobacteria;Sphingomonadales;Sphingomonadaceae;Sphingomonas;	Bacteria;"Proteobacteria";Alphaproteobacteria;Sphingomonadales;Sphingomonadaceae;Sphingomonas;	Unclassified;	Bacteria;
69a7be3107a2658133025e09043bafd4	0	0	43	0	0	0	83.5789	Unclassified;	Unclassified;	Unclassified;	Unclassified;
3a6ade7cf3c35e2810edb015141b3515	0	0	43	0	0	0	93.2462	Bacteria;Chloroflexota;KD4-96;Incertae Sedis;Incertae Sedis;Incertae Sedis;	Bacteria;	Unclassified;	Unclassified;
6a66dba21c75b2ba6e5535a323b2e9f4	0	0	0	43	0	0	95.4357	Bacteria;Pseudomonadota;Gammaproteobacteria;CCD24;Incertae Sedis;Incertae Sedis;	Bacteria;"Proteobacteria";	Unclassified;	Bacteria;environmental samples;
e50fed1b35c1e99768c77fee6c1e72a0	0	0	0	43	0	0	91.7031	Bacteria;Pseudomonadota;Alphaproteobacteria;Tistrellales;Geminicoccaceae;Incertae Sedis;	Bacteria;"Proteobacteria";Alphaproteobacteria;unclassified_Alphaproteobacteria;	Unclassified;	Bacteria;
7614b6ba000cf5d16a36aed5b3bbd71d	0	0	0	0	0	43	83.1579	Unclassified;	Unclassified;	Unclassified;	Unclassified;
a7c37ad8b9933bdd76fc0ff2212842e0	0	0	0	0	0	43	97.7131	Bacteria;Pseudomonadota;Gammaproteobacteria;Burkholderiales;Comamonadaceae;Hydrogenophaga;	Bacteria;"Proteobacteria";Betaproteobacteria;Burkholderiales;Comamonadaceae;Hydrogenophaga;	Bacteria;Proteobacteria;Betaproteobacteria;Burkholderiales;Comamonadaceae;Hydrogenophaga;	Bacteria;
b6ce440db581538c868b25155938105e	42	0	0	0	0	0	93.1818	Bacteria;Bacillota;Bacilli;Bacillales;Bacillaceae;Bacillus;	Bacteria;Firmicutes;Bacilli;Bacillales;unclassified_Bacillales;	Unclassified;	Bacteria;environmental samples;
e504ceab23c7459e8fe96e0a041eb862	0	42	0	0	0	0	93.6681	Bacteria;Pseudomonadota;Alphaproteobacteria;Reyranellales;Reyranellaceae;Incertae Sedis;	Bacteria;"Proteobacteria";Alphaproteobacteria;Rhodospirillales;unclassified_Rhodospirillales;	Unclassified;	Bacteria;
45e4595199fcf4997bfda20663c5cd32	0	42	0	0	0	0	91.1063	Bacteria;Actinomycetota;Acidimicrobiia;Acidimicrobiales;Acidimicrobiaceae;Acidiferrimicrobium;	Bacteria;"Actinobacteria";Actinobacteria;Acidimicrobidae;Acidimicrobiales;"Acidimicrobineae";"Acidimicrobineae"_incertae_sedis;Aciditerrimonas;	Unclassified;	Bacteria;
d1de286823706e95240eecca3fb96247	0	0	42	0	0	0	85.9002	Bacteria;Chloroflexota;JG30-KF-CM66;Incertae Sedis;Incertae Sedis;Incertae Sedis;	Bacteria;"Chloroflexi";unclassified_"Chloroflexi";	Unclassified;	Bacteria;environmental samples;
55f4ced3117830768effec2a3c12f0c8	0	0	42	0	0	0	96.3204	Bacteria;Actinomycetota;Actinobacteria;Propionibacteriales;Nocardioidaceae;Nocardioides;	Bacteria;"Actinobacteria";Actinobacteria;Actinobacteridae;Actinomycetales;Propionibacterineae;Nocardioidaceae;Nocardioides;	Bacteria;Actinobacteria;Actinobacteria;Actinomycetales;Propionibacterineae;Nocardioidaceae;Nocardioides;	Bacteria;
fdaab1d03d6d7717489608fde2926345	0	0	0	42	0	0	91.0284	Bacteria;Pseudomonadota;Alphaproteobacteria;Incertae Sedis;Incertae Sedis;Incertae Sedis;	Bacteria;"Proteobacteria";Alphaproteobacteria;Rhodospirillales;	Unclassified;	Unclassified;
147d7d28935463706fa520400f18b953	0	0	0	42	0	0	87.8525	Bacteria;Chloroflexota;Chloroflexia;Thermomicrobiales;JG30-KF-CM45;Incertae Sedis;	Bacteria;"Chloroflexi";Thermomicrobia;Sphaerobacteridae;Sphaerobacterales;"Sphaerobacterineae";Sphaerobacteraceae;unclassified_Sphaerobacteraceae;	Unclassified;	Bacteria;environmental samples;
c184c5c8cc5185098a0ce9cfda11bfad	0	0	0	42	0	0	96.4989	Bacteria;Acidobacteriota;Blastocatellia;Blastocatellales;Blastocatellaceae;	Bacteria;"Acidobacteria";Acidobacteria_Gp4;Aridibacter;	Bacteria;Acidobacteria;Blastocatellia;Blastocatellales;Blastocatellaceae;Stenotrophobacter;	Bacteria;
3ad317f1ed22b1b08dbfd72842432498	0	0	0	42	0	0	83.8641	Unclassified;	Unclassified;	Unclassified;	Unclassified;
5422520f8e3c6858c30fc14c83fd176c	0	0	0	0	42	0	95.2381	Bacteria;Actinomycetota;Acidimicrobiia;Microtrichales;Ilumatobacteraceae;Ilumatobacter;	Bacteria;"Actinobacteria";Actinobacteria;Acidimicrobidae;Acidimicrobiales;"Acidimicrobineae";Acidimicrobiaceae;Ilumatobacter;	Unclassified;	Unclassified;
84b18b87a8c24d172a800af36692b006	0	0	0	0	42	0	88.1497	Bacteria;Bacteroidota;Bacteroidia;Chitinophagales;Saprospiraceae;Incertae Sedis;	Bacteria;"Bacteroidetes";Sphingobacteriia;"Sphingobacteriales";"Saprospiraceae";unclassified_"Saprospiraceae";	Unclassified;	Bacteria;
336a31db6e6504950fc67d92f74bd486	0	0	0	0	42	0	93.4156	Bacteria;Actinomycetota;Thermoleophilia;Gaiellales;Gaiellaceae;Gaiella;	Bacteria;"Actinobacteria";Actinobacteria;Rubrobacteridae;Gaiellales;Gaiellaceae;Gaiella;	Unclassified;	Bacteria;
43342070160c41971e7831be7166c3c5	0	0	0	0	0	42	98.3368	Bacteria;Bacillota;Bacilli;Bacillales;Bacillaceae;Bacillus;	Bacteria;Firmicutes;Bacilli;Bacillales;Bacillaceae 1;Bacillus;	Unclassified;	Bacteria;Firmicutes;Bacilli;Bacillales;Bacillaceae;Bacillus;
51d133d36616be969c9b5e25a9462fc6	0	0	0	0	0	42	85.9956	Unclassified;	Unclassified;	Unclassified;	Unclassified;
7044dfddb463054cc8a1d1f0ef374c02	41	0	0	0	0	0	88.5776	Bacteria;Chloroflexota;Chloroflexia;Thermomicrobiales;JG30-KF-CM45;Incertae Sedis;	Bacteria;"Chloroflexi";Thermomicrobia;Sphaerobacteridae;Sphaerobacterales;"Sphaerobacterineae";Sphaerobacteraceae;unclassified_Sphaerobacteraceae;	Unclassified;	Unclassified;
b0e9ef15de8b8972b3196a5601198c58	41	0	0	0	0	0	98.0562	Bacteria;Actinomycetota;Actinobacteria;Micromonosporales;Micromonosporaceae;	Bacteria;"Actinobacteria";Actinobacteria;Actinobacteridae;Actinomycetales;Micromonosporineae;Micromonosporaceae;	Bacteria;Actinobacteria;Actinobacteria;Actinomycetales;Micromonosporineae;Micromonosporaceae;Actinoplanes;	Bacteria;Actinobacteria;
c5f3724c2f50fece77de73b1e7dbf468	41	0	0	0	0	0	94.2149	Bacteria;Acidobacteriota;Vicinamibacteria;Vicinamibacterales;Incertae Sedis;Incertae Sedis;	Bacteria;"Acidobacteria";Acidobacteria_Gp6;Gp6;	Unclassified;	Bacteria;
c6a78d2adde0f509377dea657d049df7	0	41	0	0	0	0	96.9298	Bacteria;Acidobacteriota;Blastocatellia;Blastocatellales;Blastocatellaceae;	Bacteria;"Acidobacteria";Acidobacteria_Gp4;Aridibacter;	Bacteria;Acidobacteria;Blastocatellia;Blastocatellales;Blastocatellaceae;Stenotrophobacter;	Bacteria;
5ba931f22c5331366e0078d4cfa00415	0	41	0	0	0	0	91.9214	Bacteria;Pseudomonadota;Alphaproteobacteria;Incertae Sedis;Incertae Sedis;Incertae Sedis;	Bacteria;"Proteobacteria";Alphaproteobacteria;Rhodospirillales;	Unclassified;	Unclassified;
6ae8a9d6a3acf6d85b65df87f30c53c0	0	41	0	0	0	0	95.8696	Bacteria;Gemmatimonadota;Gemmatimonadia;Gemmatimonadales;Gemmatimonadaceae;Incertae Sedis;	Bacteria;"Gemmatimonadetes";Gemmatimonadetes;Gemmatimonadales;Gemmatimonadaceae;Gemmatimonas;	Unclassified;	Bacteria;
2981d7e1953a66fe61cdb47414159082	0	41	0	0	0	0	97.5983	Bacteria;Pseudomonadota;Alphaproteobacteria;Hyphomicrobiales;Rhizobiaceae;	Bacteria;"Proteobacteria";Alphaproteobacteria;Rhizobiales;	Unclassified;	Bacteria;
0ce931b9203206dd6690b8928139f3c5	0	0	41	0	0	0	97.8402	Bacteria;Actinomycetota;Actinobacteria;Pseudonocardiales;Pseudonocardiaceae;Saccharomonospora;	Bacteria;"Actinobacteria";Actinobacteria;Actinobacteridae;Actinomycetales;Pseudonocardineae;Pseudonocardiaceae;Saccharomonospora;	Bacteria;Actinobacteria;Actinobacteria;Actinomycetales;Pseudonocardineae;Pseudonocardiaceae;Saccharomonospora;	Bacteria;Actinobacteria;Pseudonocardiales;Pseudonocardiaceae;Saccharomonospora;
a60580145f42e35dc5bfa09ffccd10d7	0	0	0	41	0	0	97.5155	Bacteria;Bacillota;Bacilli;Bacillales;Bacillaceae;Gracilibacillus;	Bacteria;Firmicutes;Bacilli;Bacillales;Bacillaceae 2;Gracilibacillus;	Bacteria;Firmicutes;Bacilli;Bacillales;Bacillaceae;Gracilibacillus;	Bacteria;Firmicutes;Bacilli;Bacillales;Bacillaceae;Gracilibacillus;
9661399a1e822176809f42219b6cf972	0	0	0	41	0	0	94.8133	Bacteria;Acidobacteriota;Vicinamibacteria;Vicinamibacterales;Incertae Sedis;Incertae Sedis;	Bacteria;"Acidobacteria";Acidobacteria_Gp6;Gp6;	Unclassified;	Bacteria;
31a38f3e2baf1a9f3d4688d0fc144fef	0	0	0	41	0	0	96.9365	Bacteria;Pseudomonadota;Alphaproteobacteria;Hyphomicrobiales;Rhizobiaceae;	Bacteria;"Proteobacteria";Alphaproteobacteria;Rhizobiales;Phyllobacteriaceae;	Unclassified;	Unclassified;
8d336eba88d32e6c77db0238e8d28096	0	0	0	0	0	41	98.3402	Bacteria;Pseudomonadota;Gammaproteobacteria;Pseudomonadales;Pseudomonadaceae;Pseudomonas;	Bacteria;"Proteobacteria";Gammaproteobacteria;Pseudomonadales;Pseudomonadaceae;Pseudomonas;	Bacteria;Proteobacteria;Gammaproteobacteria;Pseudomonadales;Pseudomonadaceae;Pseudomonas;	Bacteria;Proteobacteria;Gammaproteobacteria;Pseudomonadales;Pseudomonadaceae;Pseudomonas;
b1cbbbe8c15690716a99cde26ea090a4	0	0	0	0	0	41	94.5833	Bacteria;Actinomycetota;Thermoleophilia;Gaiellales;Incertae Sedis;Incertae Sedis;	Bacteria;"Actinobacteria";Actinobacteria;Rubrobacteridae;Gaiellales;Gaiellaceae;Gaiella;	Unclassified;	Bacteria;environmental samples;
02a35df9e32df7129f10774716555b80	0	0	0	0	0	41	98.0519	Bacteria;Actinomycetota;Actinobacteria;Pseudonocardiales;Pseudonocardiaceae;Saccharomonospora;	Bacteria;"Actinobacteria";Actinobacteria;Actinobacteridae;Actinomycetales;Pseudonocardineae;Pseudonocardiaceae;Saccharomonospora;	Bacteria;Actinobacteria;Actinobacteria;Actinomycetales;Pseudonocardineae;Pseudonocardiaceae;Saccharomonospora;	Bacteria;Actinobacteria;Pseudonocardiales;Pseudonocardiaceae;Saccharomonospora;
bf4c8a4ba936b5babe128edc17fcf84e	0	0	0	0	0	41	96.6874	Bacteria;Pseudomonadota;Gammaproteobacteria;Burkholderiales;Nitrosomonadaceae;Ellin6067;	Bacteria;"Proteobacteria";Betaproteobacteria;unclassified_Betaproteobacteria;	Unclassified;	Bacteria;
9953ff9b5582d9fbf46b501f1a455755	0	0	0	0	0	41	90.1747	Bacteria;Chloroflexota;Chloroflexia;Thermomicrobiales;JG30-KF-CM45;Incertae Sedis;	Bacteria;"Chloroflexi";Thermomicrobia;Sphaerobacteridae;Sphaerobacterales;"Sphaerobacterineae";Sphaerobacteraceae;unclassified_Sphaerobacteraceae;	Unclassified;	Bacteria;environmental samples;
148add21aab8c55831c8e9a0d32c0334	0	40	0	0	0	0	88.75	Bacteria;Bacteroidota;Bacteroidia;Chitinophagales;Saprospiraceae;Incertae Sedis;	Bacteria;"Bacteroidetes";Sphingobacteriia;"Sphingobacteriales";"Saprospiraceae";unclassified_"Saprospiraceae";	Unclassified;	Bacteria;
665bc4e206e56eb5925e05c3c4ed6d73	0	40	0	0	0	0	97.8402	Bacteria;Actinomycetota;Actinobacteria;Micrococcales;Micrococcaceae;Pseudarthrobacter;	Bacteria;"Actinobacteria";Actinobacteria;Actinobacteridae;Actinomycetales;Micrococcineae;	Unclassified;	Bacteria;
ec6bf8a72bf6d5403ba2d81ca9c0039f	0	40	0	0	0	0	97.9381	Bacteria;Bacillota;Bacilli;Bacillales;Bacillaceae;Gracilibacillus;	Bacteria;Firmicutes;Bacilli;Bacillales;Bacillaceae 2;Gracilibacillus;	Bacteria;Firmicutes;Bacilli;Bacillales;Bacillaceae;Gracilibacillus;	Bacteria;Firmicutes;Bacilli;Bacillales;Bacillaceae;Gracilibacillus;
60c256066ed04402c7c030b83a6371c4	0	40	0	0	0	0	93.7093	Bacteria;Actinomycetota;Acidimicrobiia;Acidimicrobiales;Acidimicrobiaceae;Acidiferrimicrobium;	Bacteria;"Actinobacteria";Actinobacteria;Acidimicrobidae;Acidimicrobiales;"Acidimicrobineae";"Acidimicrobineae"_incertae_sedis;Aciditerrimonas;	Unclassified;	Unclassified;
caf9d5ec4d0004a263bf6672088bd748	0	0	40	0	0	0	90.7173	Bacteria;Gemmatimonadota;Gemmatimonadia;Gemmatimonadales;Gemmatimonadaceae;Incertae Sedis;	Bacteria;"Gemmatimonadetes";Gemmatimonadetes;Gemmatimonadales;Gemmatimonadaceae;Gemmatimonas;	Unclassified;	Bacteria;Gemmatimonadetes;Gemmatimonadales;Gemmatimonadaceae;Gemmatimonas;environmental samples;
e1b59c103984a5fd0287fb2ea80fc83d	0	0	40	0	0	0	98.2571	Bacteria;Cyanobacteriota;Cyanobacteriia;Chloroplast;Incertae Sedis;Incertae Sedis;	Unclassified;	Unclassified;	Eukaryota;Viridiplantae;Streptophyta;Embryophyta;Tracheophyta;Spermatophyta;Magnoliophyta;eudicotyledons;Gunneridae;Pentapetalae;
a95c161c25a8903e5d8c5c8fa4a6e1b1	0	0	40	0	0	0	82.5708	Bacteria;Chloroflexota;Anaerolineae;Aggregatilineales;A4b;Incertae Sedis;	Bacteria;"Chloroflexi";Anaerolineae;Anaerolineales;Anaerolineaceae;unclassified_Anaerolineaceae;	Unclassified;	Bacteria;
18057a4a54f56004f5a70ebc3edb657a	0	0	40	0	0	0	96.6942	Bacteria;Bacillota;Bacilli;Bacillales;Bacillaceae;Peribacillus;	Bacteria;Firmicutes;Bacilli;Bacillales;Bacillaceae 1;Bacillus;	Bacteria;Firmicutes;Bacilli;Bacillales;Bacillaceae;Bacillus;	Bacteria;
d2375dad768351de8f5297e9d5ecee7c	0	0	40	0	0	0	98.3264	Bacteria;Bacillota;Bacilli;Bacillales;Bacillaceae;Neobacillus;	Bacteria;Firmicutes;Bacilli;Bacillales;Bacillaceae 1;Bacillus;	Unclassified;	Bacteria;Firmicutes;Bacilli;Bacillales;Bacillaceae;Bacillus;
e06918e2bdcd50fabb291cf54a72267a	0	0	0	40	0	0	95.0617	Bacteria;Acidobacteriota;Vicinamibacteria;Vicinamibacterales;Incertae Sedis;Incertae Sedis;	Bacteria;"Acidobacteria";Acidobacteria_Gp6;Gp6;	Unclassified;	Bacteria;
db9a46d516215910a6ff772ae54ebcf6	0	0	0	40	0	0	90.7173	Bacteria;Gemmatimonadota;Gemmatimonadia;Gemmatimonadales;Gemmatimonadaceae;Incertae Sedis;	Bacteria;"Gemmatimonadetes";Gemmatimonadetes;Gemmatimonadales;Gemmatimonadaceae;Gemmatimonas;	Unclassified;	Unclassified;
8250bf561729cbff080896de0cb52d64	0	0	0	0	40	0	94.3723	Bacteria;Gemmatimonadota;Gemmatimonadia;Gemmatimonadales;Gemmatimonadaceae;Incertae Sedis;	Bacteria;"Gemmatimonadetes";Gemmatimonadetes;Gemmatimonadales;Gemmatimonadaceae;Gemmatimonas;	Unclassified;	Unclassified;
36fca21f01cf5b600825967dc6ecaee1	0	0	0	0	40	0	95.2688	Bacteria;Actinomycetota;Actinobacteria;Propionibacteriales;Nocardioidaceae;Nocardioides;	Bacteria;"Actinobacteria";Actinobacteria;Actinobacteridae;Actinomycetales;Propionibacterineae;Nocardioidaceae;Nocardioides;	Bacteria;Actinobacteria;Actinobacteria;Actinomycetales;Propionibacterineae;Nocardioidaceae;Nocardioides;	Bacteria;
71a4a0cb7f7fb1d248c2bb3b9fab5ec9	0	0	0	0	0	40	92.3414	Bacteria;Pseudomonadota;Alphaproteobacteria;Tistrellales;Geminicoccaceae;Incertae Sedis;	Bacteria;"Proteobacteria";Alphaproteobacteria;unclassified_Alphaproteobacteria;	Unclassified;	Bacteria;
074bef6254bf2ceee75b911943a05819	0	0	0	0	0	40	96.5368	Bacteria;Actinomycetota;Actinobacteria;Frankiales;	Bacteria;"Actinobacteria";Actinobacteria;Actinobacteridae;Actinomycetales;	Unclassified;	Bacteria;environmental samples;
4658177c452449f6dcfbe810de454602	0	0	0	0	0	40	97.5877	Bacteria;Pseudomonadota;Alphaproteobacteria;Sphingomonadales;Sphingomonadaceae;Sphingomonas;	Bacteria;"Proteobacteria";Alphaproteobacteria;Sphingomonadales;Sphingomonadaceae;Sphingomonas;	Unclassified;	Bacteria;
f01d7bfe803a0388a561617845cad916	0	0	0	0	0	40	94.7368	Bacteria;Chloroflexota;TK10;Incertae Sedis;Incertae Sedis;Incertae Sedis;	Bacteria;"Chloroflexi";unclassified_"Chloroflexi";	Unclassified;	Bacteria;
34ef85b5b377bffaa1034cab4dfb5c5b	0	0	0	0	0	40	97.7679	Bacteria;Pseudomonadota;Alphaproteobacteria;Hyphomicrobiales;Methyloligellaceae;Incertae Sedis;	Bacteria;"Proteobacteria";Alphaproteobacteria;Rhizobiales;Rhodobiaceae;	Unclassified;	Unclassified;
9f4d7a4e8fe906c9873e816c3b4cad89	39	0	0	0	0	0	90.4348	Bacteria;Chloroflexota;Chloroflexia;Thermomicrobiales;JG30-KF-CM45;Incertae Sedis;	Bacteria;"Chloroflexi";Thermomicrobia;Sphaerobacteridae;Sphaerobacterales;"Sphaerobacterineae";Sphaerobacteraceae;unclassified_Sphaerobacteraceae;	Unclassified;	Bacteria;environmental samples;
5595174984ab613b840ab44e57da3255	39	0	0	0	0	0	96.2422	Bacteria;Nitrospirota;Nitrospiria;Nitrospirales;Nitrospiraceae;Nitrospira;	Bacteria;Nitrospirae;"Nitrospira";"Nitrospirales";"Nitrospiraceae";Nitrospira;	Unclassified;	Bacteria;
4b24d59be462aa8a0e104f1bba88e470	39	0	0	0	0	0	94.0678	Bacteria;Gemmatimonadota;Gemmatimonadia;Gemmatimonadales;Gemmatimonadaceae;Incertae Sedis;	Bacteria;	Unclassified;	Bacteria;
8a061a590dc833cbe4befeea29ad67ea	0	39	0	0	0	0	95.0324	Bacteria;Actinomycetota;Actinobacteria;Propionibacteriales;Nocardioidaceae;Incertae Sedis;	Bacteria;"Actinobacteria";Actinobacteria;Actinobacteridae;Actinomycetales;	Bacteria;Actinobacteria;Actinobacteria;Actinomycetales;Propionibacterineae;Nocardioidaceae;Actinopolymorpha;	Bacteria;environmental samples;
176741e0dac75338d92de8575f1cf2a8	0	39	0	0	0	0	94.8387	Bacteria;Actinomycetota;Actinobacteria;Propionibacteriales;Nocardioidaceae;Nocardioides;	Bacteria;"Actinobacteria";Actinobacteria;Actinobacteridae;Actinomycetales;Propionibacterineae;Nocardioidaceae;	Bacteria;Actinobacteria;Actinobacteria;Actinomycetales;Propionibacterineae;Nocardioidaceae;Nocardioides;	Bacteria;
a40aa150642e66bebd760ee73d0a672e	0	39	0	0	0	0	97.6035	Bacteria;Pseudomonadota;Alphaproteobacteria;Caulobacterales;Caulobacteraceae;Phenylobacterium;	Bacteria;"Proteobacteria";Alphaproteobacteria;Caulobacterales;Caulobacteraceae;Phenylobacterium;	Bacteria;Proteobacteria;Alphaproteobacteria;Caulobacterales;Caulobacteraceae;Phenylobacterium;	Bacteria;
cb64587bbf5f34eeeb36dd5b5512dc2e	0	39	0	0	0	0	88.3369	Unclassified;	Unclassified;	Unclassified;	Unclassified;
ca2fbebb28243a069bdfde6d3464e16c	0	39	0	0	0	0	91.2317	Bacteria;Bacteroidota;Bacteroidia;Sphingobacteriales;env.OPS 17;Incertae Sedis;	Bacteria;"Bacteroidetes";unclassified_"Bacteroidetes";	Unclassified;	Unclassified;
b4af2a147884bf2509c242a22052b891	0	0	39	0	0	0	96.9365	Bacteria;Pseudomonadota;Alphaproteobacteria;Hyphomicrobiales;Hyphomicrobiaceae;Hyphomicrobium;	Bacteria;"Proteobacteria";Alphaproteobacteria;Rhizobiales;Hyphomicrobiaceae;	Unclassified;	Bacteria;
643a3dd7f151acae652f2765c3a20342	0	0	39	0	0	0	94.5534	Bacteria;Gemmatimonadota;Gemmatimonadia;Gemmatimonadales;Gemmatimonadaceae;Incertae Sedis;	Bacteria;"Gemmatimonadetes";Gemmatimonadetes;Gemmatimonadales;Gemmatimonadaceae;Gemmatimonas;	Unclassified;	Unclassified;
4360305641f01011e82d171b289138c8	0	0	39	0	0	0	93.6819	Bacteria;Actinomycetota;Acidimicrobiia;Microtrichales;Incertae Sedis;Incertae Sedis;	Bacteria;"Actinobacteria";Actinobacteria;Acidimicrobidae;Acidimicrobiales;"Acidimicrobineae";	Unclassified;	Bacteria;
f97cd111012c4b4d98c992e2adb1f6d4	0	0	0	39	0	0	96.6736	Bacteria;Pseudomonadota;Gammaproteobacteria;Burkholderiales;TRA3-20;Incertae Sedis;	Bacteria;"Proteobacteria";Betaproteobacteria;unclassified_Betaproteobacteria;	Unclassified;	Bacteria;
d298a2e5fb5257a951c2cb0361b5b8b6	0	0	0	0	39	0	97.7366	Bacteria;Bacillota;Bacilli;Bacillales;Bacillaceae;Gracilibacillus;	Bacteria;Firmicutes;Bacilli;Bacillales;Bacillaceae 2;Gracilibacillus;	Bacteria;Firmicutes;Bacilli;Bacillales;Bacillaceae;Gracilibacillus;	Bacteria;Firmicutes;Bacilli;Bacillales;Bacillaceae;Gracilibacillus;
438190d6ed15896761b876a2206a1b03	0	0	0	0	39	0	90.4348	Bacteria;Pseudomonadota;Alphaproteobacteria;Incertae Sedis;Incertae Sedis;Incertae Sedis;	Bacteria;"Proteobacteria";Alphaproteobacteria;Rhodospirillales;	Unclassified;	Bacteria;
30e740001f951eb592ed7aac680a37a3	0	0	0	0	0	39	97.9253	Bacteria;Pseudomonadota;Gammaproteobacteria;Steroidobacterales;Steroidobacteraceae;	Bacteria;"Proteobacteria";Gammaproteobacteria;Xanthomonadales;Sinobacteraceae;	Unclassified;	Bacteria;
7117e7c0c57d7fb9a60a3a4f1efa1d96	0	0	0	0	0	39	90.4863	Unclassified;	Unclassified;	Unclassified;	Unclassified;
a4bb5bb39faeab71d4b9689609046d31	38	0	0	0	0	0	96.7603	Bacteria;Chloroflexota;Chloroflexia;Thermomicrobiales;Thermomicrobiaceae;Nitrolancea;	Bacteria;"Chloroflexi";Thermomicrobia;Sphaerobacteridae;Sphaerobacterales;"Sphaerobacterineae";Sphaerobacteraceae;Nitrolancea;	Bacteria;Chloroflexi;Thermomicrobia;Sphaerobacteridae;Sphaerobacterales;Sphaerobacterineae;Sphaerobacteraceae;Nitrolancea;	Bacteria;Chloroflexi;Sphaerobacteridae;Sphaerobacterales;Sphaerobacterineae;Sphaerobacteraceae;Nitrolancea;
731868e2234f5d2e52345cde24221988	38	0	0	0	0	0	93.4783	Bacteria;Actinomycetota;Acidimicrobiia;Microtrichales;Incertae Sedis;Incertae Sedis;	Bacteria;"Actinobacteria";Actinobacteria;Acidimicrobidae;Acidimicrobiales;"Acidimicrobineae";	Unclassified;	Bacteria;
e8ee8f72a0a1205fa79e1e875a2fc7f7	38	0	0	0	0	0	87.9592	Bacteria;Gemmatimonadota;S0134 terrestrial group;Incertae Sedis;Incertae Sedis;Incertae Sedis;	Bacteria;unclassified_Bacteria;	Unclassified;	Bacteria;
a3839edf34fc8d07d6b1b926e28cbe0a	38	0	0	0	0	0	94.0083	Bacteria;Actinomycetota;Thermoleophilia;Gaiellales;Gaiellaceae;Gaiella;	Bacteria;"Actinobacteria";Actinobacteria;Rubrobacteridae;Gaiellales;Gaiellaceae;Gaiella;	Unclassified;	Bacteria;
6b218f0d129c612c8135a4cb5ef86bf9	38	0	0	0	0	0	92.1397	Bacteria;Pseudomonadota;Alphaproteobacteria;Incertae Sedis;Incertae Sedis;Incertae Sedis;	Bacteria;"Proteobacteria";Alphaproteobacteria;Rhodospirillales;	Unclassified;	Unclassified;
360595f8be9193e08d63f80bdf46b0d0	38	0	0	0	0	0	92.0502	Bacteria;Bacteroidota;Bacteroidia;Sphingobacteriales;env.OPS 17;Incertae Sedis;	Bacteria;"Bacteroidetes";unclassified_"Bacteroidetes";	Unclassified;	Unclassified;
7d1b27df34cf8e5d85ee93e462f61234	38	0	0	0	0	0	96.5443	Bacteria;Actinomycetota;Actinobacteria;Frankiales;	Bacteria;"Actinobacteria";Actinobacteria;Actinobacteridae;Actinomycetales;	Unclassified;	Bacteria;environmental samples;
9669827c40fde8796a7952b3050a6d2e	38	0	0	0	0	0	93.7759	Bacteria;Pseudomonadota;Gammaproteobacteria;Rickettsiellales;Rickettsiellaceae;Aquicella;	Bacteria;"Proteobacteria";Gammaproteobacteria;Legionellales;Coxiellaceae;Aquicella;	Unclassified;	Bacteria;environmental samples;
3b7ab89f4be79a0bd768ee1094c98c3e	0	38	0	0	0	0	92.1569	Bacteria;Pseudomonadota;Alphaproteobacteria;Tistrellales;Geminicoccaceae;Incertae Sedis;	Bacteria;"Proteobacteria";Alphaproteobacteria;unclassified_Alphaproteobacteria;	Unclassified;	Bacteria;
cf1d05c7e868955332b0603920d6e6ad	0	38	0	0	0	0	85.6209	Bacteria;Chloroflexota;Anaerolineae;Aggregatilineales;A4b;OLB13;	Bacteria;"Chloroflexi";	Unclassified;	Unclassified;
f3282e4083e6beae31e37818aa124f88	0	38	0	0	0	0	84.086	Bacteria;Chloroflexota;Chloroflexia;Thermomicrobiales;AKYG1722;Incertae Sedis;	Bacteria;"Chloroflexi";Thermomicrobia;Sphaerobacteridae;Sphaerobacterales;"Sphaerobacterineae";Sphaerobacteraceae;Nitrolancea;	Unclassified;	Bacteria;environmental samples;
8fd8e683dc33cf9a7b8f003b90180ce1	0	0	38	0	0	0	94.1909	Bacteria;Acidobacteriota;Vicinamibacteria;Vicinamibacterales;Incertae Sedis;Incertae Sedis;	Bacteria;"Acidobacteria";Acidobacteria_Gp6;Gp6;	Unclassified;	Bacteria;
d20ff34065d37857d7b2d01f529b3f75	0	0	0	38	0	0	93.6681	Bacteria;Actinomycetota;Acidimicrobiia;Microtrichales;Incertae Sedis;Incertae Sedis;	Bacteria;"Actinobacteria";Actinobacteria;Acidimicrobidae;Acidimicrobiales;"Acidimicrobineae";	Unclassified;	Unclassified;
8764a027a4f9ccdd10d4256164a96ade	0	0	0	38	0	0	93.2462	Bacteria;Actinomycetota;Acidimicrobiia;Microtrichales;Incertae Sedis;Incertae Sedis;	Bacteria;"Actinobacteria";Actinobacteria;Acidimicrobidae;Acidimicrobiales;"Acidimicrobineae";	Unclassified;	Bacteria;
fd0fdf317c9dcf97640d16cc800a6f9b	0	0	0	38	0	0	97.619	Bacteria;Actinomycetota;Actinobacteria;Micrococcales;Microbacteriaceae;Microbacterium;	Bacteria;"Actinobacteria";Actinobacteria;Actinobacteridae;Actinomycetales;Micrococcineae;Microbacteriaceae;Microbacterium;	Unclassified;	Bacteria;
55229a3c2b4c1b9df0cc311141f023ea	0	0	0	38	0	0	94.1176	Bacteria;Gemmatimonadota;Gemmatimonadia;Gemmatimonadales;Gemmatimonadaceae;Incertae Sedis;	Bacteria;"Gemmatimonadetes";Gemmatimonadetes;Gemmatimonadales;Gemmatimonadaceae;Gemmatimonas;	Unclassified;	Unclassified;
c04fe046e47a0764d8f333707a2c286b	0	0	0	0	38	0	87.069	Bacteria;Chloroflexota;Chloroflexia;Thermomicrobiales;JG30-KF-CM45;Incertae Sedis;	Bacteria;"Chloroflexi";Thermomicrobia;Sphaerobacteridae;Sphaerobacterales;"Sphaerobacterineae";Sphaerobacteraceae;unclassified_Sphaerobacteraceae;	Unclassified;	Bacteria;environmental samples;
cdd5ec6d7be45f62b92b5e4518302fae	0	0	0	0	38	0	94.7939	Bacteria;Chloroflexota;JG30-KF-CM66;Incertae Sedis;Incertae Sedis;Incertae Sedis;	Bacteria;	Unclassified;	Bacteria;
a907277ef67476cfd8b6a852a0ef05db	0	0	0	0	0	38	93.6681	Bacteria;Actinomycetota;Acidimicrobiia;Microtrichales;Incertae Sedis;Incertae Sedis;	Bacteria;"Actinobacteria";Actinobacteria;Acidimicrobidae;Acidimicrobiales;"Acidimicrobineae";	Unclassified;	Bacteria;
305deba7fad2a9a63d3e70f2dea4e7da	0	0	0	0	0	38	98.3402	Bacteria;Pseudomonadota;Gammaproteobacteria;Pseudomonadales;Pseudomonadaceae;Pseudomonas;	Bacteria;"Proteobacteria";Gammaproteobacteria;Pseudomonadales;Pseudomonadaceae;Pseudomonas;	Unclassified;	Bacteria;Proteobacteria;Gammaproteobacteria;Pseudomonadales;Pseudomonadaceae;Pseudomonas;
d2da2b41012356e092d7c226dfc617a3	37	0	0	0	0	0	95.4248	Bacteria;Actinomycetota;Acidimicrobiia;Microtrichales;Ilumatobacteraceae;	Bacteria;"Actinobacteria";Actinobacteria;Acidimicrobidae;Acidimicrobiales;"Acidimicrobineae";Acidimicrobiaceae;Ilumatobacter;	Unclassified;	Bacteria;environmental samples;
2bdcfec62f74ee5aabedca0abb831c81	37	0	0	0	0	0	95.6522	Bacteria;Actinomycetota;Thermoleophilia;Solirubrobacterales;Solirubrobacteraceae;Solirubrobacter;	Bacteria;"Actinobacteria";Actinobacteria;Rubrobacteridae;Solirubrobacterales;Solirubrobacteraceae;Solirubrobacter;	Unclassified;	Bacteria;
65e2ab0ce2514f508f6ce4e59c951d8f	0	37	0	0	0	0	88.5776	Bacteria;Chloroflexota;Chloroflexia;Thermomicrobiales;JG30-KF-CM45;Incertae Sedis;	Bacteria;"Chloroflexi";Thermomicrobia;Sphaerobacteridae;Sphaerobacterales;"Sphaerobacterineae";Sphaerobacteraceae;unclassified_Sphaerobacteraceae;	Unclassified;	Bacteria;
fdbae1b77a6e79d468e6cf1187f0525a	0	37	0	0	0	0	98.7448	Bacteria;Bacillota;Bacilli;Bacillales;Bacillaceae;Neobacillus;	Bacteria;Firmicutes;Bacilli;Bacillales;Bacillaceae 1;Bacillus;	Unclassified;	Bacteria;Firmicutes;Bacilli;Bacillales;Bacillaceae;Bacillus;
6ec2345d8eced6b6dd8ff8af322ade3a	0	37	0	0	0	0	96.473	Bacteria;Pseudomonadota;Gammaproteobacteria;Burkholderiales;Nitrosomonadaceae;IS-44;	Bacteria;"Proteobacteria";Betaproteobacteria;unclassified_Betaproteobacteria;	Unclassified;	Bacteria;
e36e39ba21b0fcff01ec6a88b829931f	0	0	37	0	0	0	96.4989	Bacteria;Pseudomonadota;Alphaproteobacteria;Sphingomonadales;Sphingomonadaceae;Sphingomonas;	Bacteria;"Proteobacteria";Alphaproteobacteria;Sphingomonadales;Sphingomonadaceae;Sphingomonas;	Unclassified;	Bacteria;
8398e5c80aefd2739768797cbd8bd3e7	0	0	37	0	0	0	96.7105	Bacteria;Acidobacteriota;Blastocatellia;Blastocatellales;Blastocatellaceae;	Bacteria;"Acidobacteria";Acidobacteria_Gp4;Aridibacter;	Unclassified;	Bacteria;
fabb1156269440022d8c5a905caba192	0	0	37	0	0	0	93.6681	Bacteria;Chloroflexota;Anaerolineae;Anaerolineales;Anaerolineaceae;Incertae Sedis;	Bacteria;"Chloroflexi";Anaerolineae;Anaerolineales;Anaerolineaceae;unclassified_Anaerolineaceae;	Unclassified;	Bacteria;environmental samples;
eadb005fb14db220070d2a6190438b25	0	0	37	0	0	0	92.7386	Bacteria;Acidobacteriota;Vicinamibacteria;Vicinamibacterales;Incertae Sedis;Incertae Sedis;	Bacteria;"Acidobacteria";Acidobacteria_Gp6;Gp6;	Unclassified;	Bacteria;
a90372ce45bb330e53fbc1583f7d7a7c	0	0	0	37	0	0	96.4989	Bacteria;Pseudomonadota;Alphaproteobacteria;Hyphomicrobiales;Rhizobiaceae;	Bacteria;"Proteobacteria";Alphaproteobacteria;Rhizobiales;Phyllobacteriaceae;	Unclassified;	Bacteria;
06bac07297268720929947e634d5c899	0	0	0	37	0	0	96.1373	Bacteria;Actinomycetota;Actinobacteria;Micrococcales;Intrasporangiaceae;	Bacteria;"Actinobacteria";Actinobacteria;Actinobacteridae;Actinomycetales;Micrococcineae;Intrasporangiaceae;Intrasporangium;	Bacteria;Actinobacteria;Actinobacteria;Micrococcales;Intrasporangiaceae;Intrasporangium;	Bacteria;
99bd3b019cf7cd5550b0d5e31e220365	0	0	0	37	0	0	96.9432	Bacteria;Pseudomonadota;Alphaproteobacteria;Caulobacterales;Caulobacteraceae;Phenylobacterium;	Bacteria;"Proteobacteria";Alphaproteobacteria;Caulobacterales;Caulobacteraceae;Phenylobacterium;	Bacteria;Proteobacteria;Alphaproteobacteria;Caulobacterales;Caulobacteraceae;Phenylobacterium;	Bacteria;
710a603dadae4670381eed353b40e0ef	0	0	0	37	0	0	88.8172	Unclassified;	Unclassified;	Unclassified;	Unclassified;
75ff942c99dd3613653e8d2a729e78b3	0	0	0	37	0	0	93.6306	Bacteria;Gemmatimonadota;Gemmatimonadia;Gemmatimonadales;Gemmatimonadaceae;Incertae Sedis;	Bacteria;	Unclassified;	Bacteria;
6580e08fcb7a7223899b45a28b8b6756	0	0	0	0	37	0	90.4968	Unclassified;	Unclassified;	Unclassified;	Unclassified;
29b5383ff226cce5ae6413cf8c2ed324	0	0	0	0	37	0	95.0719	Bacteria;Acidobacteriota;Vicinamibacteria;Vicinamibacterales;Incertae Sedis;Incertae Sedis;	Bacteria;"Acidobacteria";Acidobacteria_Gp6;Gp6;	Unclassified;	Bacteria;
b26272c1944090e202c3b0f22c644acc	0	0	0	0	0	37	97.3029	Bacteria;Pseudomonadota;Gammaproteobacteria;Burkholderiales;Comamonadaceae;Incertae Sedis;	Bacteria;"Proteobacteria";Betaproteobacteria;Burkholderiales;Burkholderiales_incertae_sedis;	Unclassified;	Bacteria;
e0e95ca8db183da6169df2d0d9a3d7c0	0	0	0	0	0	37	97.9253	Bacteria;Pseudomonadota;Gammaproteobacteria;Lysobacterales;Lysobacteraceae;Arenimonas;	Bacteria;"Proteobacteria";Gammaproteobacteria;Xanthomonadales;Xanthomonadaceae;Arenimonas;	Bacteria;Proteobacteria;Gammaproteobacteria;Lysobacteriales;Lysobacteraceae;Arenimonas;	Bacteria;
1b654083598dca3a2e98b34c32a3064b	36	0	0	0	0	0	97.5258	Bacteria;Bacillota;Bacilli;Bacillales;Bacillaceae;Ferdinandcohnia;	Bacteria;Firmicutes;Bacilli;Bacillales;Bacillaceae 1;Bacillus;	Unclassified;	Bacteria;
046112063690d1940afb0ed54a9cc338	36	0	0	0	0	0	96.2963	Bacteria;Pseudomonadota;Alphaproteobacteria;Hyphomicrobiales;Hyphomicrobiaceae;Hyphomicrobium;	Bacteria;"Proteobacteria";Alphaproteobacteria;Rhizobiales;Hyphomicrobiaceae;	Unclassified;	Bacteria;
335642fa1a2daed54f96dadbe346b3a9	36	0	0	0	0	0	96.5142	Bacteria;Pseudomonadota;Alphaproteobacteria;Hyphomicrobiales;Hyphomicrobiaceae;Hyphomicrobium;	Bacteria;"Proteobacteria";Alphaproteobacteria;Rhizobiales;Hyphomicrobiaceae;	Unclassified;	Bacteria;
ec3aeea2ddcdb184bc57af84ba62be02	36	0	0	0	0	0	98.0349	Bacteria;Pseudomonadota;Alphaproteobacteria;Sphingomonadales;Sphingomonadaceae;Sphingomonas;	Bacteria;"Proteobacteria";Alphaproteobacteria;Sphingomonadales;Sphingomonadaceae;Sphingomonas;	Unclassified;	Bacteria;
efbb851a2b395a6cc9b5b97a5835e9b8	36	0	0	0	0	0	97.1074	Bacteria;Acidobacteriota;Vicinamibacteria;Vicinamibacterales;Vicinamibacteraceae;Incertae Sedis;	Bacteria;"Acidobacteria";Acidobacteria_Gp6;Gp6;	Unclassified;	Bacteria;
d0c293c2e088e87a64fceb243292dfe8	0	36	0	0	0	0	95.4148	Bacteria;Actinomycetota;Acidimicrobiia;Microtrichales;Ilumatobacteraceae;	Bacteria;"Actinobacteria";Actinobacteria;Acidimicrobidae;Acidimicrobiales;"Acidimicrobineae";Acidimicrobiaceae;Ilumatobacter;	Unclassified;	Bacteria;environmental samples;
c8d21c61c1adaf8a2c1677c6a4360537	0	36	0	0	0	0	97.9296	Bacteria;Pseudomonadota;Gammaproteobacteria;Steroidobacterales;Steroidobacteraceae;	Bacteria;"Proteobacteria";Gammaproteobacteria;Xanthomonadales;Sinobacteraceae;	Unclassified;	Bacteria;
fd0fe00795c84cefb0f78d60d94c9487	0	36	0	0	0	0	94.572	Bacteria;Acidobacteriota;Blastocatellia;Pyrinomonadales;Pyrinomonadaceae;Incertae Sedis;	Bacteria;"Acidobacteria";Acidobacteria_Gp4;Gp4;	Unclassified;	Bacteria;
5f128d161e51a7138359c0329e5be919	0	0	36	0	0	0	93.9959	Bacteria;Acidobacteriota;Vicinamibacteria;Vicinamibacterales;Incertae Sedis;Incertae Sedis;	Bacteria;	Unclassified;	Bacteria;
d4b59e3316adc21b99d48ad734589b37	0	0	36	0	0	0	96	Bacteria;Bacteroidota;Bacteroidia;Cytophagales;Microscillaceae;Hassallia;	Bacteria;"Bacteroidetes";Cytophagia;Cytophagales;	Unclassified;	Unclassified;
490e8be593206557b6ac49f52b8489b9	0	0	36	0	0	0	95.6616	Bacteria;Actinomycetota;Actinobacteria;Micromonosporales;Micromonosporaceae;	Bacteria;"Actinobacteria";Actinobacteria;Actinobacteridae;Actinomycetales;Micromonosporineae;Micromonosporaceae;	Bacteria;Actinobacteria;Actinobacteria;Actinomycetales;Micromonosporineae;Micromonosporaceae;Verrucosispora;	Bacteria;Actinobacteria;Micromonosporales;Micromonosporaceae;
273f9bb6f308caeb389bacf874ffaf25	0	0	36	0	0	0	97.0711	Bacteria;Bacteroidota;Bacteroidia;Flavobacteriales;Flavobacteriaceae;Flavobacterium;	Bacteria;"Bacteroidetes";Flavobacteriia;"Flavobacteriales";Flavobacteriaceae;Flavobacterium;	Bacteria;Bacteroidetes;Flavobacteriia;Flavobacteriales;Flavobacteriaceae;Flavobacterium;	Bacteria;
16ffca2b9547f26488be3924614152d4	0	0	36	0	0	0	89.2704	Bacteria;Chloroflexota;Anaerolineae;Aggregatilineales;A4b;Incertae Sedis;	Bacteria;"Chloroflexi";Anaerolineae;Anaerolineales;Anaerolineaceae;unclassified_Anaerolineaceae;	Unclassified;	Bacteria;environmental samples;
2e251b83cb58e95e6c0d76a265e86d50	0	0	36	0	0	0	89.7604	Unclassified;	Unclassified;	Unclassified;	Unclassified;
4fd752cd628d898cb19d3f0c81da8ea5	0	0	36	0	0	0	97.8355	Bacteria;Actinomycetota;Actinobacteria;Mycobacteriales;Nocardiaceae;Nocardia;	Bacteria;"Actinobacteria";Actinobacteria;Actinobacteridae;Actinomycetales;Corynebacterineae;Nocardiaceae;Nocardia;	Bacteria;Actinobacteria;Actinobacteria;Actinomycetales;Corynebacterineae;Nocardiaceae;Nocardia;	Bacteria;Actinobacteria;Corynebacteriales;Nocardiaceae;Nocardia;
0eb4126c69ad5ca97c35e6b5c5608a83	0	0	0	36	0	0	95.8678	Bacteria;Pseudomonadota;Gammaproteobacteria;Pseudomonadales;Pseudomonadaceae;Pseudomonas;	Bacteria;"Proteobacteria";Gammaproteobacteria;Pseudomonadales;Pseudomonadaceae;Pseudomonas;	Unclassified;	Bacteria;Proteobacteria;Gammaproteobacteria;Pseudomonadales;Pseudomonadaceae;Pseudomonas;
f03cb2b0b1fac5b47d455c1e04c99f4b	0	0	0	36	0	0	91.4046	Bacteria;Bacteroidota;Bacteroidia;Sphingobacteriales;env.OPS 17;Incertae Sedis;	Bacteria;"Bacteroidetes";unclassified_"Bacteroidetes";	Unclassified;	Unclassified;
ecc4d36ea65058dbb493c3c5f68acfd1	0	0	0	36	0	0	94.5833	Bacteria;Acidobacteriota;Blastocatellia;Pyrinomonadales;Pyrinomonadaceae;Incertae Sedis;	Bacteria;"Acidobacteria";Acidobacteria_Gp4;Gp4;	Unclassified;	Bacteria;
98f561fc0fac69b8cffc7d357d522833	0	0	0	36	0	0	95.4071	Bacteria;Bacillota;Bacilli;Paenibacillales;Paenibacillaceae;Ammoniphilus;	Bacteria;Firmicutes;Bacilli;Bacillales;Paenibacillaceae 2;Ammoniphilus;	Bacteria;Firmicutes;Bacilli;Bacillales;Paenibacillaceae;Ammoniphilus;	Bacteria;
c61d784f5966600e38ea8a2cb0ba49d9	0	0	0	36	0	0	76.2419	Unclassified;	Unclassified;	Unclassified;	Unclassified;
b4f4e89244b540f9e12e0fc4613d1b52	0	0	0	36	0	0	97.3742	Bacteria;Pseudomonadota;Alphaproteobacteria;Hyphomicrobiales;Rhizobiaceae;	Bacteria;"Proteobacteria";Alphaproteobacteria;Rhizobiales;	Unclassified;	Bacteria;
ad4d325ab19af0ea63db7027d167b9f2	0	0	0	0	36	0	95.2577	Bacteria;Pseudomonadota;Gammaproteobacteria;CCD24;Incertae Sedis;Incertae Sedis;	Bacteria;"Proteobacteria";	Unclassified;	Bacteria;environmental samples;
da75e15c0ebc3c83ff9eff2eadc51af5	0	0	0	0	36	0	92.8571	Bacteria;Chloroflexota;Anaerolineae;Anaerolineales;Anaerolineaceae;Incertae Sedis;	Bacteria;"Chloroflexi";Anaerolineae;Anaerolineales;Anaerolineaceae;unclassified_Anaerolineaceae;	Unclassified;	Bacteria;environmental samples;
bfe247297377dd4cf0e46dbaad970073	0	0	0	0	36	0	96.5217	Bacteria;Pseudomonadota;Alphaproteobacteria;Hyphomicrobiales;Xanthobacteraceae;	Bacteria;"Proteobacteria";Alphaproteobacteria;Rhizobiales;	Unclassified;	Bacteria;
9c3ae4aefc0a76b277ac0a7fab3b2cd6	0	0	0	0	36	0	96.9008	Bacteria;Acidobacteriota;Vicinamibacteria;Vicinamibacterales;Vicinamibacteraceae;Incertae Sedis;	Bacteria;"Acidobacteria";Acidobacteria_Gp6;Gp6;	Unclassified;	Bacteria;
187f9cc2f58ae44677ccf6188b5496e2	35	0	0	0	0	0	95.4148	Bacteria;Chloroflexota;TK10;Incertae Sedis;Incertae Sedis;Incertae Sedis;	Bacteria;"Chloroflexi";unclassified_"Chloroflexi";	Unclassified;	Bacteria;
5eea55e662151553a44f15e4cd0ec110	35	0	0	0	0	0	95.6341	Bacteria;Acidobacteriota;Blastocatellia;Pyrinomonadales;Pyrinomonadaceae;Incertae Sedis;	Bacteria;"Acidobacteria";Acidobacteria_Gp4;Gp4;	Unclassified;	Bacteria;
154c2939d232607b8c8305cfc2437dce	0	35	0	0	0	0	94.7368	Bacteria;Acidobacteriota;Acidobacteriae;Bryobacterales;Bryobacteraceae;Paludibaculum;	Bacteria;"Acidobacteria";Acidobacteria_Gp3;	Unclassified;	Unclassified;
c587db2e6f690a4b1a5385bc961e9cab	0	35	0	0	0	0	93.3747	Bacteria;Actinomycetota;Thermoleophilia;Gaiellales;Incertae Sedis;Incertae Sedis;	Bacteria;"Actinobacteria";Actinobacteria;Rubrobacteridae;Gaiellales;Gaiellaceae;Gaiella;	Unclassified;	Bacteria;environmental samples;
ae3a324e168c75750dc1e33fe7a77a23	0	35	0	0	0	0	94.8347	Bacteria;Acidobacteriota;Vicinamibacteria;Vicinamibacterales;Incertae Sedis;Incertae Sedis;	Bacteria;"Acidobacteria";Acidobacteria_Gp6;Gp6;	Unclassified;	Bacteria;Acidobacteria;environmental samples;
4f508f45829fcc338c6557b8c6cb75ae	0	35	0	0	0	0	97.8402	Bacteria;Actinomycetota;Actinobacteria;Kitasatosporales;Streptomycetaceae;Streptomyces;	Bacteria;"Actinobacteria";Actinobacteria;Actinobacteridae;Actinomycetales;Streptomycineae;Streptomycetaceae;Streptomyces;	Bacteria;Actinobacteria;Actinobacteria;Actinomycetales;Streptomycineae;Streptomycetaceae;Streptomyces;	Bacteria;Actinobacteria;Streptomycetales;Streptomycetaceae;Streptomyces;
d618e33162fa0f75d1a4b92fc6d24dc7	0	35	0	0	0	0	93.4783	Bacteria;Actinomycetota;Acidimicrobiia;Microtrichales;Incertae Sedis;Incertae Sedis;	Bacteria;"Actinobacteria";Actinobacteria;Acidimicrobidae;Acidimicrobiales;"Acidimicrobineae";	Unclassified;	Bacteria;
292fa48e18078da6008142ad05237cac	0	0	35	0	0	0	96.2963	Bacteria;Chloroflexota;Anaerolineae;Anaerolineales;Anaerolineaceae;Incertae Sedis;	Bacteria;"Chloroflexi";Anaerolineae;Anaerolineales;Anaerolineaceae;unclassified_Anaerolineaceae;	Unclassified;	Unclassified;
66a3b4c86962d4313a275de50156a884	0	0	35	0	0	0	91.3866	Bacteria;Bacteroidota;Bacteroidia;Sphingobacteriales;env.OPS 17;Incertae Sedis;	Bacteria;"Bacteroidetes";unclassified_"Bacteroidetes";	Unclassified;	Unclassified;
6aecab869eaa46a85d7d043b4966fb73	0	0	0	35	0	0	88.412	Bacteria;Chloroflexota;Anaerolineae;Aggregatilineales;A4b;Incertae Sedis;	Bacteria;"Chloroflexi";Anaerolineae;Anaerolineales;Anaerolineaceae;unclassified_Anaerolineaceae;	Unclassified;	Bacteria;environmental samples;
d49ef6217f4b4a730755d823fb0cc8c9	0	0	0	35	0	0	95.4357	Bacteria;Acidobacteriota;Vicinamibacteria;Vicinamibacterales;Incertae Sedis;Incertae Sedis;	Bacteria;"Acidobacteria";Acidobacteria_Gp6;Gp6;	Unclassified;	Bacteria;Acidobacteria;
afa3eadd928e585e5b3a2e71e8960fec	0	0	0	35	0	0	94.433	Bacteria;Acidobacteriota;Vicinamibacteria;Vicinamibacterales;Vicinamibacteraceae;Incertae Sedis;	Bacteria;"Acidobacteria";Acidobacteria_Gp6;Gp6;	Unclassified;	Bacteria;
c3f807b230eced80a1501c1f98428cdf	0	0	0	35	0	0	93.5818	Bacteria;Actinomycetota;Thermoleophilia;Gaiellales;Gaiellaceae;Gaiella;	Bacteria;"Actinobacteria";Actinobacteria;Rubrobacteridae;Gaiellales;Gaiellaceae;Gaiella;	Unclassified;	Bacteria;
144ef2d2a1e7044491826e1a496e3c42	0	0	0	0	35	0	94.2029	Bacteria;Acidobacteriota;Blastocatellia;Pyrinomonadales;Pyrinomonadaceae;Incertae Sedis;	Bacteria;"Acidobacteria";Acidobacteria_Gp4;Gp4;	Unclassified;	Bacteria;
c0102a51a6b0e02eb8ce55f08bf1b8e0	0	0	0	0	35	0	87.269	Bacteria;Methylomirabilota;Methylomirabilia;Rokubacteriales;WX65;Incertae Sedis;	Bacteria;unclassified_Bacteria;	Unclassified;	Bacteria;
3224824836feb6c63246f21c88fbca0a	0	0	0	0	35	0	97.732	Bacteria;Pseudomonadota;Gammaproteobacteria;Pseudomonadales;Pseudomonadaceae;Pseudomonas;	Bacteria;"Proteobacteria";Gammaproteobacteria;Pseudomonadales;Pseudomonadaceae;Pseudomonas;	Bacteria;Proteobacteria;Gammaproteobacteria;Pseudomonadales;Pseudomonadaceae;Pseudomonas;	Bacteria;Proteobacteria;Gammaproteobacteria;Pseudomonadales;Pseudomonadaceae;Pseudomonas;
f658963497758342afe7c0a2a210fd33	0	0	0	0	0	35	98.1289	Bacteria;Bacillota;Bacilli;Bacillales;Bacillaceae;	Bacteria;Firmicutes;Bacilli;Bacillales;Bacillaceae 1;Bacillus;	Bacteria;Firmicutes;Bacilli;Bacillales;Bacillaceae;Bacillus;	Bacteria;
84a58e395ed271ab612f350526c70139	0	0	0	0	0	35	95.8425	Bacteria;Pseudomonadota;Alphaproteobacteria;Hyphomicrobiales;Hyphomicrobiaceae;Pedomicrobium;	Bacteria;"Proteobacteria";Alphaproteobacteria;Rhizobiales;Hyphomicrobiaceae;Pedomicrobium;	Unclassified;	Bacteria;environmental samples;
ea623633c3b6798a677785d52be73dde	0	0	0	0	0	35	97.5877	Bacteria;Pseudomonadota;Alphaproteobacteria;Hyphomicrobiales;Beijerinckiaceae;Microvirga;	Bacteria;"Proteobacteria";Alphaproteobacteria;Rhizobiales;Methylobacteriaceae;Microvirga;	Bacteria;Proteobacteria;Alphaproteobacteria;Rhizobiales;Methylobacteriaceae;Microvirga;	Bacteria;Proteobacteria;Alphaproteobacteria;Rhizobiales;
a9b3442d9ba16f79706345d0a23873d5	0	0	0	0	0	35	92.437	Bacteria;Bacteroidota;Bacteroidia;Cytophagales;Microscillaceae;	Bacteria;"Bacteroidetes";Cytophagia;Cytophagales;Chryseolinea;	Unclassified;	Bacteria;
bf81bf3373e00276e2e726144fca896b	0	0	0	0	0	35	97.8308	Bacteria;Actinomycetota;Actinobacteria;Micrococcales;Micrococcaceae;Pseudarthrobacter;	Bacteria;"Actinobacteria";Actinobacteria;Actinobacteridae;Actinomycetales;Micrococcineae;	Unclassified;	Bacteria;
be92bffb8848b7b4bcc6d13ff6abd236	0	0	0	0	0	35	96.5443	Bacteria;Actinomycetota;Actinobacteria;Micrococcales;Intrasporangiaceae;	Bacteria;"Actinobacteria";Actinobacteria;Actinobacteridae;Actinomycetales;Micrococcineae;Intrasporangiaceae;Intrasporangium;	Bacteria;Actinobacteria;Actinobacteria;Micrococcales;Intrasporangiaceae;Intrasporangium;	Bacteria;
e7040afd52306d4bf2bb6c85c5badb98	0	0	0	0	0	35	94.8133	Bacteria;Myxococcota;Polyangiia;Polyangiales;Polyangiaceae;Polyangium;	Bacteria;"Proteobacteria";Deltaproteobacteria;Myxococcales;Sorangiineae;Polyangiaceae;Polyangium;	Unclassified;	Unclassified;
f73dcfd0de4fa7757d947d532a5ced62	34	0	0	0	0	0	95.0413	Bacteria;Acidobacteriota;Vicinamibacteria;Vicinamibacterales;Incertae Sedis;Incertae Sedis;	Bacteria;"Acidobacteria";Acidobacteria_Gp6;Gp6;	Unclassified;	Bacteria;Acidobacteria;
12efbb80e263ec98dbd333fe32010e0f	34	0	0	0	0	0	92.1569	Bacteria;Pseudomonadota;Alphaproteobacteria;Tistrellales;Geminicoccaceae;Incertae Sedis;	Bacteria;"Proteobacteria";Alphaproteobacteria;unclassified_Alphaproteobacteria;	Unclassified;	Bacteria;
54d6ca4c512970c1ac1219fb2140398f	34	0	0	0	0	0	90.7328	Bacteria;Actinomycetota;MB-A2-108;Incertae Sedis;Incertae Sedis;Incertae Sedis;	Bacteria;"Actinobacteria";Actinobacteria;	Unclassified;	Bacteria;environmental samples;
b35afadc543277f5a47aca1758f97667	34	0	0	0	0	0	93.7093	Bacteria;Actinomycetota;Acidimicrobiia;Acidimicrobiales;Acidimicrobiaceae;Acidiferrimicrobium;	Bacteria;"Actinobacteria";Actinobacteria;Acidimicrobidae;Acidimicrobiales;"Acidimicrobineae";"Acidimicrobineae"_incertae_sedis;Aciditerrimonas;	Unclassified;	Unclassified;
5cecae74c6ecd10afd6bfea3eb57b4c7	34	0	0	0	0	0	95.8696	Bacteria;Actinomycetota;Acidimicrobiia;Microtrichales;Ilumatobacteraceae;Ilumatobacter;	Bacteria;"Actinobacteria";Actinobacteria;Acidimicrobidae;Acidimicrobiales;"Acidimicrobineae";Acidimicrobiaceae;Ilumatobacter;	Unclassified;	Unclassified;
29b1a3694b5f85d888aa7c7daad410e3	0	34	0	0	0	0	98.2533	Bacteria;Pseudomonadota;Alphaproteobacteria;Sphingomonadales;Sphingomonadaceae;Sphingomonas;	Bacteria;"Proteobacteria";Alphaproteobacteria;Sphingomonadales;Sphingomonadaceae;Sphingomonas;	Bacteria;Proteobacteria;Alphaproteobacteria;Sphingomonadales;Sphingomonadaceae;Sphingomonas;	Bacteria;
5d331d9e489f5d4893972ee908e2b72a	0	34	0	0	0	0	89.9791	Unclassified;	Unclassified;	Unclassified;	Unclassified;
0dd643d63449003fb455b42f95585bc5	0	34	0	0	0	0	96.8288	Bacteria;Bacillota;Bacilli;Bacillales;Planococcaceae;Lysinibacillus;	Bacteria;Firmicutes;Bacilli;Bacillales;Planococcaceae;Lysinibacillus;	Bacteria;Firmicutes;Bacilli;Bacillales;Bacillaceae;Lysinibacillus;	Bacteria;
c5fa040457600ca932678a31d8a75e05	0	34	0	0	0	0	97.3029	Bacteria;Pseudomonadota;Gammaproteobacteria;Burkholderiales;TRA3-20;Incertae Sedis;	Bacteria;"Proteobacteria";Betaproteobacteria;unclassified_Betaproteobacteria;	Unclassified;	Bacteria;
e49e767bd16f0f17500d96fb2330037c	0	0	34	0	0	0	91.2854	Unclassified;	Unclassified;	Unclassified;	Unclassified;
58c1e482cb33b0d0d3a3c0572b2018fa	0	0	34	0	0	0	97.8118	Bacteria;Pseudomonadota;Alphaproteobacteria;Sphingomonadales;Sphingomonadaceae;Sphingomonas;	Bacteria;"Proteobacteria";Alphaproteobacteria;Sphingomonadales;Sphingomonadaceae;Sphingomonas;	Unclassified;	Bacteria;
2aa598357e55be2df27351aa8eebefa8	0	0	34	0	0	0	96.2105	Bacteria;Bacteroidota;Bacteroidia;Cytophagales;Microscillaceae;Incertae Sedis;	Bacteria;"Bacteroidetes";Cytophagia;Cytophagales;	Unclassified;	Bacteria;
61c546f66f6af97913215a64e3ebd089	0	0	34	0	0	0	97.3742	Bacteria;Pseudomonadota;Alphaproteobacteria;Hyphomicrobiales;Devosiaceae;Devosia;	Unclassified;	Unclassified;	unclassified sequences;metagenomes;
6c7fbf0ae2b3767733e4b6fba7ed22b8	0	0	34	0	0	0	96.0663	Bacteria;Acidobacteriota;Vicinamibacteria;Vicinamibacterales;Incertae Sedis;Incertae Sedis;	Bacteria;"Acidobacteria";Acidobacteria_Gp6;Gp6;	Unclassified;	Bacteria;environmental samples;
cbd7076d1e7ef73ea0093dbdc3eb6ea7	0	0	34	0	0	0	98.0477	Bacteria;Actinomycetota;Actinobacteria;Micrococcales;Microbacteriaceae;Microbacterium;	Bacteria;"Actinobacteria";Actinobacteria;Actinobacteridae;Actinomycetales;Micrococcineae;Microbacteriaceae;Microbacterium;	Unclassified;	Bacteria;
d79d01a0431364a77c8d743536913315	0	0	34	0	0	0	94.0552	Bacteria;Gemmatimonadota;Gemmatimonadia;Gemmatimonadales;Gemmatimonadaceae;Incertae Sedis;	Bacteria;	Unclassified;	Bacteria;
368cb2eff4c9d7ea576f5d25cbe56fd3	0	0	34	0	0	0	94.1909	Bacteria;Acidobacteriota;Vicinamibacteria;Vicinamibacterales;Incertae Sedis;Incertae Sedis;	Bacteria;"Acidobacteria";Acidobacteria_Gp6;Gp6;	Unclassified;	Bacteria;
8750436f507117aee1f3c474d7a07b28	0	0	0	34	0	0	97.619	Bacteria;Actinomycetota;Actinobacteria;Mycobacteriales;Mycobacteriaceae;Mycobacterium;	Bacteria;"Actinobacteria";Actinobacteria;Actinobacteridae;Actinomycetales;Corynebacterineae;Mycobacteriaceae;Mycobacterium;	Bacteria;Actinobacteria;Actinobacteria;Actinomycetales;Corynebacterineae;Mycobacteriaceae;Mycobacterium;	Bacteria;
589edf3c045089e1947dec66e7aa3499	0	0	0	34	0	0	92.5602	Bacteria;Chloroflexota;KD4-96;Incertae Sedis;Incertae Sedis;Incertae Sedis;	Bacteria;"Chloroflexi";unclassified_"Chloroflexi";	Unclassified;	Bacteria;environmental samples;
819364ae62ca485aa347c4e1035813aa	0	0	0	34	0	0	97.1554	Bacteria;Pseudomonadota;Alphaproteobacteria;Sphingomonadales;Sphingomonadaceae;Sphingomonas;	Bacteria;"Proteobacteria";Alphaproteobacteria;Sphingomonadales;Sphingomonadaceae;Sphingomonas;	Unclassified;	Bacteria;
17beb5348d80384a807bf00c664dcddc	0	0	0	34	0	0	87.1901	Bacteria;Methylomirabilota;Methylomirabilia;Rokubacteriales;WX65;Incertae Sedis;	Bacteria;unclassified_Bacteria;	Unclassified;	Bacteria;
a394eeb4f28bcbb810eef7e929f1352c	0	0	0	34	0	0	95.8874	Bacteria;Actinomycetota;Actinobacteria;Frankiales;	Bacteria;"Actinobacteria";Actinobacteria;Actinobacteridae;Actinomycetales;	Unclassified;	Bacteria;environmental samples;
00b7d0f75bd3a3fb970842a061a5fb8d	0	0	0	0	34	0	88.9353	Unclassified;	Unclassified;	Unclassified;	Unclassified;
0bbb5772be369b19fd5ce3fdff157acc	0	0	0	0	34	0	92.5773	Bacteria;Actinomycetota;Thermoleophilia;Gaiellales;Gaiellaceae;Gaiella;	Bacteria;"Actinobacteria";Actinobacteria;Rubrobacteridae;Gaiellales;Gaiellaceae;Gaiella;	Unclassified;	Bacteria;environmental samples;
ab1e0b37811bf0e8b35f06d4bb0a19dd	0	0	0	0	34	0	83.5443	Unclassified;	Unclassified;	Unclassified;	Unclassified;
4fdc81b1a4f3619a6c26f2729ccaa9df	0	0	0	0	0	34	93.1393	Bacteria;Actinomycetota;Thermoleophilia;Solirubrobacterales;67-14;Incertae Sedis;	Bacteria;"Actinobacteria";	Unclassified;	Unclassified;
f4e490c287474654221f4c097eeaa9d5	0	0	0	0	0	34	91.0675	Bacteria;Actinomycetota;Acidimicrobiia;Acidimicrobiales;Acidimicrobiaceae;Acidiferrimicrobium;	Bacteria;"Actinobacteria";Actinobacteria;Acidimicrobidae;Acidimicrobiales;"Acidimicrobineae";"Acidimicrobineae"_incertae_sedis;Aciditerrimonas;	Unclassified;	Bacteria;environmental samples;
b45df6c6acb0eb4c5c1736c467f20eeb	0	0	0	0	0	34	95.4262	Bacteria;Actinomycetota;Thermoleophilia;Solirubrobacterales;Solirubrobacteraceae;Solirubrobacter;	Bacteria;"Actinobacteria";Actinobacteria;Rubrobacteridae;Solirubrobacterales;Solirubrobacteraceae;Solirubrobacter;	Unclassified;	Bacteria;
c929e051c4819d78b16cee491997f794	0	0	0	0	0	34	97.1491	Bacteria;Pseudomonadota;Alphaproteobacteria;Hyphomicrobiales;Rhizobiaceae;	Bacteria;"Proteobacteria";Alphaproteobacteria;Rhizobiales;	Unclassified;	Bacteria;
6f9dd014d8be150428507958983d576d	33	0	0	0	0	0	97.5983	Bacteria;Pseudomonadota;Alphaproteobacteria;Hyphomicrobiales;Beijerinckiaceae;Microvirga;	Bacteria;"Proteobacteria";Alphaproteobacteria;Rhizobiales;Methylobacteriaceae;Microvirga;	Bacteria;Proteobacteria;Alphaproteobacteria;Rhizobiales;Methylobacteriaceae;Microvirga;	Bacteria;Proteobacteria;Alphaproteobacteria;Rhizobiales;
94d097a9fecc2464078a65cc52c37588	33	0	0	0	0	0	94.8347	Bacteria;Acidobacteriota;Vicinamibacteria;Vicinamibacterales;Incertae Sedis;Incertae Sedis;	Bacteria;"Acidobacteria";Acidobacteria_Gp6;Gp6;	Unclassified;	Bacteria;
8766b150fe3a655af28501c718694922	33	0	0	0	0	0	98.3299	Bacteria;Bacillota;Bacilli;Bacillales;Bacillaceae;Neobacillus;	Bacteria;Firmicutes;Bacilli;Bacillales;Bacillaceae 1;Bacillus;	Unclassified;	Bacteria;
bb151d65abf8ee6f8b85feff61bc5bbc	0	33	0	0	0	0	96.2801	Bacteria;Acidobacteriota;Acidobacteriae;Solibacterales;Solibacteraceae;Candidatus Solibacter;	Bacteria;"Acidobacteria";Acidobacteria_Gp3;Candidatus Solibacter;	Unclassified;	Bacteria;
ffe8f93a5259e375ac556d0054404fc6	0	33	0	0	0	0	87.0183	Bacteria;Gemmatimonadota;Gemmatimonadia;Gemmatimonadales;Gemmatimonadaceae;Incertae Sedis;	Bacteria;"Gemmatimonadetes";Gemmatimonadetes;Gemmatimonadales;Gemmatimonadaceae;Gemmatimonas;	Unclassified;	Bacteria;environmental samples;
1542dc506692530f358515c91d726d28	0	33	0	0	0	0	97.7226	Bacteria;Pseudomonadota;Gammaproteobacteria;Burkholderiales;SC-I-84;Incertae Sedis;	Bacteria;"Proteobacteria";Betaproteobacteria;unclassified_Betaproteobacteria;	Unclassified;	Bacteria;
1e40014335182414957d278773e6abcd	0	0	33	0	0	0	83.6518	Unclassified;	Unclassified;	Unclassified;	Unclassified;
83826f78a7f169abe17f2aeced135f58	0	0	33	0	0	0	95.4167	Bacteria;Verrucomicrobiota;Verrucomicrobiia;Pedosphaerales;Pedosphaeraceae;Incertae Sedis;	Bacteria;"Verrucomicrobia";Subdivision3;Subdivision3_genera_incertae_sedis;	Unclassified;	Bacteria;environmental samples;
f031931ca5896f292f9a25b4b62ab36b	0	0	0	33	0	0	92.4528	Bacteria;Bacteroidota;Bacteroidia;Cytophagales;Microscillaceae;	Bacteria;"Bacteroidetes";Cytophagia;Cytophagales;Chryseolinea;	Unclassified;	Bacteria;
ac0c01eedad4623da514e23c648a13b9	0	0	0	0	33	0	96.6102	Bacteria;Actinomycetota;Actinobacteria;Micrococcales;Micrococcaceae;Paenarthrobacter;	Bacteria;"Actinobacteria";Actinobacteria;Actinobacteridae;Actinomycetales;Micrococcineae;Micrococcaceae;Arthrobacter;	Unclassified;	Bacteria;Actinobacteria;Micrococcales;Micrococcaceae;Arthrobacter;
8ba46e9190c4c93eefc89fc55a27b82f	0	0	0	0	33	0	97.5258	Bacteria;Pseudomonadota;Gammaproteobacteria;Pseudomonadales;Pseudomonadaceae;Pseudomonas;	Bacteria;"Proteobacteria";Gammaproteobacteria;Pseudomonadales;Pseudomonadaceae;Pseudomonas;	Unclassified;	Bacteria;
d97f7bb9bc3ae2173c821fff2cd59cb1	0	0	0	0	33	0	95.8696	Bacteria;Pseudomonadota;Alphaproteobacteria;Sphingomonadales;Sphingomonadaceae;Sphingomonas;	Bacteria;"Proteobacteria";Alphaproteobacteria;Sphingomonadales;Sphingomonadaceae;Sphingomonas;	Unclassified;	Bacteria;
52607a37be2258a8a1655a3770cf61a0	0	0	0	0	33	0	97.921	Bacteria;Bacillota;Bacilli;Bacillales;Bacillaceae;Neobacillus;	Bacteria;Firmicutes;Bacilli;Bacillales;Bacillaceae 1;Bacillus;	Unclassified;	Bacteria;Firmicutes;Bacilli;Bacillales;Bacillaceae;
c337207dc398221c10bc17b0b4b83a00	0	0	0	0	0	33	94.1176	Bacteria;Actinomycetota;Acidimicrobiia;Microtrichales;Microtrichaceae;IMCC26207;	Bacteria;"Actinobacteria";Actinobacteria;Acidimicrobidae;Acidimicrobiales;"Acidimicrobineae";Iamiaceae;Aquihabitans;	Unclassified;	Unclassified;
2645278c2fbf8a28710f97ceb797f666	0	0	0	0	0	33	93.1535	Bacteria;Bacillota;Bacilli;Bacillales;Bacillaceae;Bacillus;	Bacteria;Firmicutes;Bacilli;Bacillales;unclassified_Bacillales;	Unclassified;	Bacteria;environmental samples;
958d78e5da2aff325377cfafa2afccdf	0	0	0	0	0	33	97.8992	Bacteria;Bacteroidota;Bacteroidia;Flavobacteriales;Flavobacteriaceae;Flavobacterium;	Bacteria;"Bacteroidetes";Flavobacteriia;"Flavobacteriales";Flavobacteriaceae;Flavobacterium;	Bacteria;Bacteroidetes;Flavobacteriia;Flavobacteriales;Flavobacteriaceae;Flavobacterium;	Bacteria;Bacteroidetes;Flavobacteriia;Flavobacteriales;Flavobacteriaceae;Flavobacterium;
9541ee818da93c84d7b62f76eaafb7f2	0	0	0	0	0	33	98.0477	Bacteria;Actinomycetota;Actinobacteria;Mycobacteriales;Mycobacteriaceae;Mycobacterium;	Bacteria;"Actinobacteria";Actinobacteria;Actinobacteridae;Actinomycetales;Corynebacterineae;Mycobacteriaceae;Mycobacterium;	Bacteria;Actinobacteria;Actinobacteria;Actinomycetales;Corynebacterineae;Mycobacteriaceae;Mycobacterium;	Bacteria;Actinobacteria;Corynebacteriales;Mycobacteriaceae;
0893650d9c23d0b3ce4284d68adcb4b8	0	0	0	0	0	33	87.3727	Bacteria;Gemmatimonadota;Gemmatimonadia;Gemmatimonadales;Gemmatimonadaceae;Incertae Sedis;	Bacteria;"Gemmatimonadetes";Gemmatimonadetes;Gemmatimonadales;Gemmatimonadaceae;Gemmatimonas;	Unclassified;	Bacteria;environmental samples;
7ed2f3148bd061573f9ba918eb824cf0	32	0	0	0	0	0	93.8865	Bacteria;Pseudomonadota;Alphaproteobacteria;Reyranellales;Reyranellaceae;Incertae Sedis;	Bacteria;"Proteobacteria";Alphaproteobacteria;Rhodospirillales;unclassified_Rhodospirillales;	Unclassified;	Bacteria;
eebcd546c829e864814de8dd338a27ab	32	0	0	0	0	0	93.0131	Bacteria;Pseudomonadota;Alphaproteobacteria;Elsterales;Incertae Sedis;Incertae Sedis;	Bacteria;"Proteobacteria";Alphaproteobacteria;Rhodospirillales;unclassified_Rhodospirillales;	Unclassified;	Unclassified;
0d314683b990482d9a81216042af0a92	32	0	0	0	0	0	97.6395	Bacteria;Actinomycetota;Actinobacteria;Mycobacteriales;Mycobacteriaceae;Mycobacterium;	Bacteria;"Actinobacteria";Actinobacteria;Actinobacteridae;Actinomycetales;Corynebacterineae;Mycobacteriaceae;Mycobacterium;	Bacteria;Actinobacteria;Actinobacteria;Actinomycetales;Corynebacterineae;Mycobacteriaceae;Mycobacterium;	Bacteria;Actinobacteria;Corynebacteriales;Mycobacteriaceae;
6ece661fd7b1a3c85b059f47ee8acd6b	32	0	0	0	0	0	87.013	Bacteria;Chloroflexota;Anaerolineae;Aggregatilineales;A4b;Incertae Sedis;	Bacteria;"Chloroflexi";Anaerolineae;Anaerolineales;Anaerolineaceae;unclassified_Anaerolineaceae;	Unclassified;	Bacteria;environmental samples;
481756f91351a17b88e39c3a722ba224	32	0	0	0	0	0	96.0744	Bacteria;Pseudomonadota;Gammaproteobacteria;Gammaproteobacteria Incertae Sedis;Unknown Family;Acidibacter;	Bacteria;"Proteobacteria";Gammaproteobacteria;Xanthomonadales;Sinobacteraceae;Povalibacter;	Unclassified;	Bacteria;
f3b462e3aa426f4fb8a4b818dab45f81	32	0	0	0	0	0	86.1472	Bacteria;Chloroflexota;Anaerolineae;Aggregatilineales;Aggregatilineaceae;Incertae Sedis;	Bacteria;"Chloroflexi";Anaerolineae;Anaerolineales;Anaerolineaceae;unclassified_Anaerolineaceae;	Unclassified;	Bacteria;
4a6ce7f01aa34d223f235ee0aeb5cf08	0	32	0	0	0	0	96.7249	Bacteria;Pseudomonadota;Alphaproteobacteria;Hyphomicrobiales;Rhizobiaceae;	Bacteria;"Proteobacteria";Alphaproteobacteria;Rhizobiales;Phyllobacteriaceae;	Unclassified;	Bacteria;
339c42579b4408ac233ce1219c8447e3	0	32	0	0	0	0	83.3684	Unclassified;	Unclassified;	Unclassified;	Unclassified;
7bdbb0779e2c44448f20aac2a35c4006	0	32	0	0	0	0	89.9371	Unclassified;	Unclassified;	Unclassified;	Unclassified;
115cc87cd18c91e189d470bde9fedc07	0	32	0	0	0	0	87.7551	Bacteria;Gemmatimonadota;S0134 terrestrial group;Incertae Sedis;Incertae Sedis;Incertae Sedis;	Bacteria;unclassified_Bacteria;	Unclassified;	Bacteria;
09e474ce877f9a927d9099b154ab3839	0	32	0	0	0	0	97.0954	Bacteria;Myxococcota;Polyangiia;Polyangiales;BIrii41;Incertae Sedis;	Bacteria;"Proteobacteria";Deltaproteobacteria;Myxococcales;Sorangiineae;unclassified_Sorangiineae;	Unclassified;	Unclassified;
463466f08d505f6b2fac99306471d5a4	0	0	32	0	0	0	93.8731	Bacteria;Pseudomonadota;Alphaproteobacteria;Reyranellales;Reyranellaceae;Incertae Sedis;	Bacteria;"Proteobacteria";Alphaproteobacteria;Rhodospirillales;unclassified_Rhodospirillales;	Unclassified;	Bacteria;
442333a7ffa38c9acbd04a5c7ff9c355	0	0	0	32	0	0	92.9607	Bacteria;Bacillota;Bacilli;Bacillales;Bacillaceae;Bacillus;	Bacteria;Firmicutes;Bacilli;Bacillales;unclassified_Bacillales;	Unclassified;	Bacteria;environmental samples;
[truncated: 1,276 more rows]

## Sheet: Table S8
Table S8. Statistical details for figure panels, including sample size, exact P values, FDR-adjusted P values where applicable, and effect sizes.
[truncated: 25 more rows]
